# Supplementary material for: GtTR: Bayesian estimation of absolute tandem repeat copy number using sequence capture and high throughput sequencing
Source: BMC Bioinformatics. 2018 Jul 16;19:267. doi: 10.1186/s12859-018-2282-3 (PMC6048696; doi:10.1186/s12859-018-2282-3)
Supplement: Supplementary file 1 — Includes supplementary Tables S1-S5 containing additional results. (XLSX 294 kb) [file 12859_2018_2282_MOESM1_ESM.xlsx]

## Sheet: Table1
Supplementary Table 1: Simulated genotypes in TR regions for simulated genomes
#	Target	size	period	Number-of-copies-ref-seq(hg19)	Genome1		Genome2		Genome3		Genome4
					Sim. Allele1	Sim. Allele2	Sim. Allele1	Sim. Allele2	Sim. Allele1	Sim. Allele2	Sim. Allele1	Sim. Allele2
1	VNTR_1	325	108	3	3	3	3	4	3	4	3	3
2	VNTR_2	287	33	8.7	8.7	8.7	8.7	8.7	8.7	8.7	8.7	8.7
3	VNTR_3	475	150	3.2	3.2	3.2	3.2	5.2	3.2	5.2	3.2	3.2
4	VNTR_4	512	4	129.5	128.5	129.5	128.5	132.5	128.5	132.5	128.5	129.5
5	VNTR_5	4711	13	357.2	358.2	358.2	358.2	358.2	358.2	358.2	358.2	358.2
6	VNTR_6	358	61	5.9	1.9	4.9	2.9	3.9	4.9	4.9	1.9	4.9
7	VNTR_7	399	44	9.1	6.1	7.1	7.1	7.1	7.1	7.1	6.1	7.1
8	VNTR_8	502	42	12	12	12	12	12	12	12	12	12
9	VNTR_9	2212	52	42	42	42	40	42	40	42	42	42
10	VNTR_10	1026	93	11	11	11	11	13	11	11	11	11
11	VNTR_11	532	53	10	12	15	11	16	12	16	11	15
12	VNTR_12	422	30	14.1	15.1	17.1	16.1	16.1	15.1	17.1	15.1	16.1
13	VNTR_13	1996	171	11.6	12.6	12.6	12.6	15.6	12.6	12.6	12.6	15.6
14	VNTR_14	881	89	10	9	10	9	10	10	10	9	9
15	VNTR_15	782	20	40.5	40.5	41.5	40.5	41.5	41.5	41.5	40.5	40.5
16	VNTR_16	911	4	234.5	220.5	250.5	230.5	245.5	245.5	250.5	220.5	230.5
17	VNTR_17	710	158	4.5	4.5	5.5	4.5	5.5	4.5	5.5	4.5	5.5
18	VNTR_18	25263	1878	13.6	14.6	16.6	16.6	16.6	16.6	16.6	14.6	16.6
19	VNTR_19	1892	38	49.8	43.8	45.8	40.8	45.8	40.8	45.8	43.8	45.8
20	VNTR_20	296	148	2	2	2	3	3	2	3	2	3
21	VNTR_21	1354	8	156.6	181.6	181.6	181.6	185.6	181.6	185.6	181.6	181.6
22	VNTR_22	721	30	24.2	21.2	24.2	23.2	23.2	23.2	24.2	21.2	23.2
23	VNTR_23	625	11	58.8	54.8	62.8	60.8	60.8	60.8	62.8	60.8	62.8
24	VNTR_24	1082	17	60.9	59.9	60.9	59.9	60.9	59.9	60.9	59.9	60.9
25	VNTR_25	310	160	1.9	1.9	2.9	1.9	3.9	1.9	2.9	1.9	3.9
26	VNTR_26	6841	171	40.2	40.2	42.2	35.2	45.2	40.2	45.2	35.2	42.2
27	VNTR_27	299	28	10.7	9.7	10.7	9.7	10.7	9.7	10.7	9.7	10.7
28	VNTR_28	785	195	4	4	5	4	6	4	5	4	5
29	VNTR_29	1761	52	34	27	28	27	30	28	28	27	27
30	VNTR_30	139	47	6.8	2.8	3.8	2.8	3.8	2.8	3.8	2.8	3.8
31	VNTR_31	321	54	5.9	5.9	5.9	5.9	5.9	5.9	5.9	5.9	5.9
32	VNTR_32	594	15	38.4	11.4	12.4	11.4	12.4	11.4	12.4	11.4	12.4
33	VNTR_33	519	35	14.8	20.8	21.8	20.8	21.8	20.8	21.8	20.8	21.8
34	VNTR_34	380	126	3	3	3	3	3	3	3	3	3
35	VNTR_35	1507	32	46.9	46.9	49.9	46.9	49.9	46.9	49.9	46.9	49.9
36	VNTR_36	534	50	10.5	10.5	11.5	10.5	11.5	10.5	11.5	10.5	11.5
37	VNTR_37	4474	41	109	68	68	68	68	68	68	68	68
38	VNTR_38	857	2	464.5	186.5	186.5	186.5	186.5	186.5	186.5	186.5	186.5
39	VNTR_39	408	51	8	8	43	8	43	8	8	8	43
40	VNTR_40	650	54	12	12	12	12	12	12	12	12	12
41	VNTR_41	319	28	11.4	4.4	12.4	4.4	12.4	4.4	12.4	4.4	12.4
42	VNTR_42	608	202	3	1	2	2	2	2	2	1	2
43	VNTR_43	2922	13	200.8	230.8	240.8	230.8	240.8	230.8	240.8	230.8	240.8
44	VNTR_44	293	144	2	2	2	3	3	2	3	2	3
45	VNTR_45	449	28	16.1	20.1	25.1	20.1	22.1	20.1	25.1	20.1	25.1
46	VNTR_46	332	33	10.1	5.1	11.1	5.1	11.1	5.1	11.1	5.1	11.1
47	VNTR_47	1368	13	108.9	101.9	113.9	113.9	113.9	101.9	113.9	101.9	113.9
48	VNTR_48	287	27	10.6	11.6	11.6	12.6	12.6	11.6	12.6	11.6	12.6
49	VNTR_49	314	33	9.5	10.5	11.5	10.5	11.5	10.5	11.5	10.5	11.5
50	VNTR_50	665	56	12.1	12.1	13.1	12.1	13.1	12.1	13.1	12.1	13.1
51	VNTR_51	924	4	231	240	260	250	250	250	260	240	250
52	VNTR_52	486	33	14.5	10.5	13.5	10.5	13.5	10.5	13.5	10.5	13.5
53	VNTR_53	4360	20	218.4	181.4	181.4	181.4	181.4	181.4	181.4	181.4	181.4
54	VNTR_54	707	7	102.3	41.3	43.3	41.3	43.3	41.3	43.3	41.3	43.3
55	VNTR_55	1040	83	12.5	12.5	13.5	12.5	13.5	12.5	13.5	12.5	13.5
56	VNTR_56	1304	51	25.1	22.1	38.1	22.1	38.1	22.1	38.1	22.1	38.1
57	VNTR_57	544	35	15.6	10.6	12.6	10.6	12.6	10.6	12.6	10.6	12.6
58	VNTR_58	558	279	2	2	2	3	3	2	2	2	2
59	VNTR_59	4301	2	2296.5	2200.5	2300.5	2200.5	2300.5	2200.5	2300.5	2200.5	2300.5
60	VNTR_60	740	32	23.1	41.1	41.1	41.1	43.1	41.1	41.1	41.1	41.1
61	VNTR_61	832	37	22.1	21.1	21.1	21.1	23.1	21.1	23.1	21.1	21.1
62	VNTR_62	755	44	17.5	12.5	17.5	12.5	17.5	12.5	17.5	12.5	17.5
63	VNTR_63	337	67	5	4	4	4	4	4	4	4	4
64	VNTR_64	524	30	18.3	18.3	18.3	18.3	18.3	18.3	18.3	18.3	18.3
65	VNTR_65	1079	19	52.2	45.2	50.2	45.2	50.2	45.2	50.2	45.2	50.2
66	VNTR_66	1893	57	33.2	33.2	35.2	33.2	35.2	33.2	35.2	33.2	35.2
67	VNTR_67	350	33	10.6	5.6	6.6	5.6	6.6	5.6	6.6	5.6	6.6
68	VNTR_68	1787	20	85.6	80.6	90.6	80.6	90.6	80.6	90.6	80.6	90.6
69	VNTR_69	689	28	24.9	27.9	28.9	27.9	28.9	27.9	28.9	27.9	28.9
70	VNTR_70	1539	33	46.6	40.6	46.6	46.6	46.6	40.6	46.6	40.6	46.6
71	VNTR_71	394	197	2	2	2	3	3	2	3	2	3
72	VNTR_72	492	70	7	6	7	6	8	6	7	6	6
73	VNTR_73	2155	34	64.2	75.2	75.2	75.2	75.2	75.2	75.2	75.2	75.2
74	VNTR_74	3409	81	42.2	25.2	25.2	25.2	25.2	25.2	25.2	25.2	25.2
75	VNTR_75	669	16	41.8	21.8	22.8	21.8	22.8	21.8	22.8	21.8	22.8
76	VNTR_76	2543	28	93.9	99.9	100.9	99.9	100.9	99.9	100.9	99.9	100.9
77	VNTR_77	779	36	21.7	13.7	13.7	13.7	13.7	13.7	13.7	13.7	13.7
78	VNTR_78	1447	27	53.8	51.8	51.8	51.8	51.8	51.8	51.8	51.8	51.8
79	VNTR_79	898	29	31.7	23.7	47.7	23.7	47.7	23.7	47.7	23.7	47.7
80	VNTR_80	1572	44	35.5	35.5	36.5	35.5	36.5	35.5	36.5	35.5	36.5
81	VNTR_81	624	155	4	4	4	4	5	4	4	4	4
82	VNTR_82	483	134	3.7	3.7	4.7	4.7	4.7	3.7	4.7	3.7	4.7
83	VNTR_83	497	136	3.7	3.7	4.7	2.7	4.7	2.7	4.7	3.7	4.7
84	VNTR_84	923	61	15.2	13.2	14.2	13.2	14.2	13.2	14.2	13.2	14.2
85	VNTR_85	1238	4	308.5	264.5	264.5	264.5	264.5	264.5	264.5	264.5	264.5
86	VNTR_86	245	120	2	2	3	3	3	2	3	2	3
87	VNTR_87	685	76	9	6	9	9	9	6	9	6	9
88	VNTR_88	640	18	37.6	30.6	34.6	30.6	34.6	30.6	34.6	30.6	34.6
89	VNTR_89	2399	52	46.5	41.5	44.5	41.5	44.5	41.5	44.5	41.5	44.5
90	VNTR_90	991	445	2.3	2.3	3.3	2.3	2.3	2.3	3.3	2.3	3.3
91	VNTR_91	421	28	15.2	14.2	15.2	14.2	15.2	14.2	15.2	14.2	15.2
92	VNTR_92	1422	5	282.6	279.6	287.6	279.6	287.6	279.6	287.6	279.6	287.6
93	VNTR_93	267	132	2	2	2	2	3	2	2	2	3
94	VNTR_94	1872	14	136.4	137.4	137.4	137.4	137.4	137.4	137.4	137.4	137.4
95	VNTR_95	1414	27	53.6	41.6	42.6	41.6	42.6	41.6	42.6	41.6	42.6
96	VNTR_96	432	62	7	7	7	7	8	7	8	7	7
97	VNTR_97	276	139	2	2	2	2	3	2	2	2	2
98	VNTR_98	869	28	31.2	21.2	43.2	21.2	43.2	21.2	43.2	21.2	43.2
99	VNTR_99	1263	37	34.2	31.2	31.2	31.2	31.2	31.2	31.2	31.2	31.2
100	VNTR_100	137	11	12.6	10.6	11.6	10.6	11.6	10.6	11.6	10.6	11.6
101	VNTR_101	513	17	30.2	28.2	28.2	28.2	28.2	28.2	28.2	28.2	28.2
102	VNTR_102	1218	10	114.4	130.4	130.4	130.4	130.4	130.4	130.4	130.4	130.4
103	VNTR_103	596	26	23.2	18.2	28.2	18.2	28.2	28.2	28.2	18.2	28.2
104	VNTR_104	455	4	110.5	100.5	130.5	100.5	130.5	100.5	130.5	100.5	130.5
105	VNTR_105	563	25	22.4	35.4	36.4	35.4	36.4	35.4	36.4	35.4	36.4
106	VNTR_106	610	135	4.5	4.5	4.5	4.5	5.5	4.5	4.5	4.5	4.5
107	VNTR_107	4107	9	468.8	468.8	478.8	468.8	478.8	468.8	478.8	468.8	478.8
108	VNTR_108	481	31	7.3	15.3	17.3	15.3	17.3	15.3	17.3	15.3	17.3
109	VNTR_109	724	47	15.3	15.3	17.3	15.3	17.3	15.3	17.3	15.3	17.3
110	VNTR_110	1157	46	25	23	24	23	24	23	24	23	24
111	VNTR_111	616	41	14.9	14.9	14.9	14.9	14.9	14.9	14.9	14.9	14.9
112	VNTR_112	300	50	6	3	4	3	4	4	4	3	4
113	VNTR_113	247	122	2	2	2	2	5	2	2	2	2
114	VNTR_114	988	30	31.4	31.4	33.4	31.4	33.4	31.4	33.4	31.4	33.4
115	VNTR_115	255	26	9.8	7.8	7.8	7.8	7.8	7.8	7.8	7.8	7.8
116	VNTR_116	461	229	2	2	2	2	2	2	2	2	2
117	VNTR_117	2536	42	60.7	28.7	67.7	28.7	67.7	28.7	67.7	28.7	67.7
118	VNTR_118	323	66	4.9	3.9	4.9	3.9	4.9	3.9	4.9	3.9	4.9
119	VNTR_119	577	42	13.8	10.8	10.8	10.8	10.8	10.8	10.8	10.8	10.8
120	VNTR_120	112	51	2.2	2.2	4.2	2.2	4.2	2.2	4.2	2.2	4.2
121	VNTR_121	1016	42	24.2	23.2	26.2	23.2	26.2	23.2	26.2	23.2	26.2
122	VNTR_122	885	295	3	3	3	3	5	3	5	3	3
123	VNTR_123	301	23	13.1	9.1	12.1	9.1	12.1	9.1	12.1	9.1	12.1
124	VNTR_124	454	156	2.9	1.9	2.9	1.9	2.9	1.9	2.9	1.9	2.9
125	VNTR_125	386	25	15.4	12.4	15.4	12.4	15.4	12.4	15.4	12.4	15.4
126	VNTR_126	1460	22	65.3	64.3	73.3	64.3	73.3	64.3	73.3	64.3	73.3
127	VNTR_127	3875	39	100.1	100.1	100.1	100.1	100.1	100.1	100.1	100.1	100.1
128	VNTR_128	659	28	24.3	10.3	12.3	10.3	12.3	10.3	12.3	10.3	12.3
129	VNTR_129	624	52	12	12	12	12	12	12	12	12	12
130	VNTR_130	1398	74	19	6	7	6	6	6	7	6	7
131	VNTR_131	498	38	13.1	13.1	13.1	13.1	13.1	13.1	13.1	13.1	13.1
132	VNTR_132	497	57	7.3	13.3	13.3	13.3	13.3	13.3	13.3	13.3	13.3
133	VNTR_133	812	54	15	11	15	11	15	11	15	11	15
134	VNTR_134	2432	20	120.9	97.9	120.9	97.9	120.9	97.9	120.9	97.9	120.9
135	VNTR_135	308	102	3	3	3	3	3	3	3	3	3
136	VNTR_136	945	40	33	30	31	30	31	31	31	30	31
137	VNTR_137	1087	44	27.2	25.2	29.2	25.2	29.2	25.2	29.2	25.2	29.2
138	VNTR_138	318	135	2.4	2.4	2.4	2.4	2.4	2.4	2.4	2.4	2.4
139	VNTR_139	1275	80	15.8	15.8	15.8	15.8	15.8	15.8	15.8	15.8	15.8
140	VNTR_140	540	60	9	9	9	9	10	9	9	9	9
141	VNTR_141	929	40	23.1	21.1	23.1	21.1	23.1	21.1	23.1	21.1	23.1
142	VNTR_142	2881	30	94.3	94.3	100.3	94.3	100.3	94.3	100.3	94.3	100.3

## Sheet: Table2
Supplementary Table 2: Genotype estimates by VNTRtyper for PacBio simulated WGS data
#	Target	size	period	Number-of-copies-ref-seq(hg19)	Genome2_WGS_Simulation				Genotype Match				Number of Targets
					Sim. Allele1	Sim. Allele2	Obs. Allele1	Obs. Allele2
1	VNTR_1	325	108	3	3	4	3	4	Y/Y			No data	23
2	VNTR_2	287	33	8.7	8.7	8.7	8.7	8.7	Y/Y			Both allele match	69
3	VNTR_3	475	150	3.2	3.2	5.2	3.2	5.2	Y/Y			One allele match	23
4	VNTR_4	512	4	129.5	128.5	132.5	137.5	148.5	N/N			No match	27
5	VNTR_5	4711	13	357.2	358.2	358.2	-	-	-
6	VNTR_6	358	61	5.9	2.9	3.9	2.9	3.9	Y/Y
7	VNTR_7	399	44	9.1	7.1	7.1	7.1	7.1	Y/Y
8	VNTR_8	502	42	12	12	12	12	12	Y/Y
9	VNTR_9	2212	52	42	40	42	-	-	-
10	VNTR_10	1026	93	11	11	13	11	13	Y/Y
11	VNTR_11	532	53	10	11	16	11	16	Y/Y
12	VNTR_12	422	30	14.1	16.1	16.1	16.1	16.1	Y/Y
13	VNTR_13	1996	171	11.6	12.6	15.6	-	-	-
14	VNTR_14	881	89	10	9	10	9	10	Y/Y
15	VNTR_15	782	20	40.5	40.5	41.5	42.5	44.5	N/N
16	VNTR_16	911	4	234.5	230.5	245.5	237.5	256.5	N/N
17	VNTR_17	710	158	4.5	4.5	5.5	5.5	6.5	Y/N
18	VNTR_18	25263	1878	13.6	16.6	16.6	-	-	-
19	VNTR_19	1892	38	49.8	40.8	45.8	-	-	-
20	VNTR_20	296	148	2	3	3	3	3	Y/Y
21	VNTR_21	1354	8	156.6	181.6	185.6	182.6	210.6	N/N
22	VNTR_22	721	30	24.2	23.2	23.2	23.2	23.2	Y/Y
23	VNTR_23	625	11	58.8	60.8	60.8	63.8	65.8	N/N
24	VNTR_24	1082	17	60.9	59.9	60.9	62.9	64.9	N/N
25	VNTR_25	310	160	1.9	1.9	3.9	1.9	3.9	Y/Y
26	VNTR_26	6841	171	40.2	35.2	45.2	-	-	-
27	VNTR_27	299	28	10.7	9.7	10.7	9.7	10.7	Y/Y
28	VNTR_28	785	195	4	4	6	4	6	Y/Y
29	VNTR_29	1761	52	34	27	30	-	-	-
30	VNTR_30	139	47	6.8	2.8	3.8	-	-	-
31	VNTR_31	321	54	5.9	5.9	5.9	5.9	5.9	Y/Y
32	VNTR_32	594	15	38.4	11.4	12.4	14.4	15.4	N/N
33	VNTR_33	519	35	14.8	20.8	21.8	20.8	21.8	Y/Y
34	VNTR_34	380	126	3	3	3	3	3	Y/Y
35	VNTR_35	1507	32	46.9	46.9	49.9	49.9	50.9	Y/N
36	VNTR_36	534	50	10.5	10.5	11.5	10.5	11.5	Y/Y
37	VNTR_37	4474	41	109	68	68	-	-	-
38	VNTR_38	857	2	464.5	186.5	186.5	172.5	191.5	N/N
39	VNTR_39	408	51	8	8	43	8	8	Y/N
40	VNTR_40	650	54	12	12	12	12	12	Y/Y
41	VNTR_41	319	28	11.4	4.4	12.4	4.4	12.4	Y/Y
42	VNTR_42	608	202	3	2	2	1	2	Y/N
43	VNTR_43	2922	13	200.8	230.8	240.8	-	-	-
44	VNTR_44	293	144	2	3	3	3	3	Y/Y
45	VNTR_45	449	28	16.1	20.1	22.1	20.1	22.1	Y/Y
46	VNTR_46	332	33	10.1	5.1	11.1	5.1	11.1	Y/Y
47	VNTR_47	1368	13	108.9	113.9	113.9	116.9	123.9	N/N
48	VNTR_48	287	27	10.6	12.6	12.6	12.6	12.6	Y/Y
49	VNTR_49	314	33	9.5	10.5	11.5	10.5	11.5	Y/Y
50	VNTR_50	665	56	12.1	12.1	13.1	13.1	14.1	Y/N
51	VNTR_51	924	4	231	250	250	261	274	N/N
52	VNTR_52	486	33	14.5	10.5	13.5	10.5	14.5	Y/N
53	VNTR_53	4360	20	218.4	181.4	181.4	-	-	-
54	VNTR_54	707	7	102.3	41.3	43.3	43.3	46.3	Y/N
55	VNTR_55	1040	83	12.5	12.5	13.5	12.5	13.5	Y/Y
56	VNTR_56	1304	51	25.1	22.1	38.1	23.1	24.1	N/N
57	VNTR_57	544	35	15.6	10.6	12.6	10.6	12.6	Y/Y
58	VNTR_58	558	279	2	3	3	3	3	Y/Y
59	VNTR_59	4301	2	2296.5	2200.5	2300.5	-	-	-
60	VNTR_60	740	32	23.1	41.1	43.1	23.1	41.1	Y/N
61	VNTR_61	832	37	22.1	21.1	23.1	21.1	23.1	Y/Y
62	VNTR_62	755	44	17.5	12.5	17.5	12.5	17.5	Y/Y
63	VNTR_63	337	67	5	4	4	4	4	Y/Y
64	VNTR_64	524	30	18.3	18.3	18.3	18.3	19.3	Y/N
65	VNTR_65	1079	19	52.2	45.2	50.2	56.2	61.2	N/N
66	VNTR_66	1893	57	33.2	33.2	35.2	-	-	-
67	VNTR_67	350	33	10.6	5.6	6.6	5.6	6.6	Y/Y
68	VNTR_68	1787	20	85.6	80.6	90.6	83.6	92.6	N/N
69	VNTR_69	689	28	24.9	27.9	28.9	27.9	28.9	Y/Y
70	VNTR_70	1539	33	46.6	46.6	46.6	46.6	47.6	Y/N
71	VNTR_71	394	197	2	3	3	2	3	Y/N
72	VNTR_72	492	70	7	6	8	6	8	Y/Y
73	VNTR_73	2155	34	64.2	75.2	75.2	-	-	-
74	VNTR_74	3409	81	42.2	25.2	25.2	-	-	-
75	VNTR_75	669	16	41.8	21.8	22.8	21.8	22.8	Y/Y
76	VNTR_76	2543	28	93.9	99.9	100.9	-	-	-
77	VNTR_77	779	36	21.7	13.7	13.7	14.7	15.7	N/N
78	VNTR_78	1447	27	53.8	51.8	51.8	51.8	52.8	Y/N
79	VNTR_79	898	29	31.7	23.7	47.7	23.7	47.7	Y/Y
80	VNTR_80	1572	44	35.5	35.5	36.5	35.5	36.5	Y/Y
81	VNTR_81	624	155	4	4	5	4	5	Y/Y
82	VNTR_82	483	134	3.7	4.7	4.7	3.7	4.7	Y/N
83	VNTR_83	497	136	3.7	2.7	4.7	2.7	4.7	Y/Y
84	VNTR_84	923	61	15.2	13.2	14.2	13.2	14.2	Y/Y
85	VNTR_85	1238	4	308.5	264.5	264.5	282.5	294.5	N/N
86	VNTR_86	245	120	2	3	3	3	3	Y/Y
87	VNTR_87	685	76	9	9	9	9	9	Y/Y
88	VNTR_88	640	18	37.6	30.6	34.6	33.6	38.6	N/N
89	VNTR_89	2399	52	46.5	41.5	44.5	-	-	-
90	VNTR_90	991	445	2.3	2.3	2.3	2.3	3.3	Y/N
91	VNTR_91	421	28	15.2	14.2	15.2	15.2	16.2	Y/N
92	VNTR_92	1422	5	282.6	279.6	287.6	292.6	313.6	N/N
93	VNTR_93	267	132	2	2	3	2	3	Y/Y
94	VNTR_94	1872	14	136.4	137.4	137.4	136.4	141.4	N/N
95	VNTR_95	1414	27	53.6	41.6	42.6	42.6	43.6	Y/N
96	VNTR_96	432	62	7	7	8	7	8	Y/Y
97	VNTR_97	276	139	2	2	3	2	3	Y/Y
98	VNTR_98	869	28	31.2	21.2	43.2	22.2	44.2	N/N
99	VNTR_99	1263	37	34.2	31.2	31.2	31.2	31.2	Y/Y
100	VNTR_100	137	11	12.6	10.6	11.6	11.6	12.6	Y/N
101	VNTR_101	513	17	30.2	28.2	28.2	28.2	30.2	Y/N
102	VNTR_102	1218	10	114.4	130.4	130.4	146.4	152.4	N/N
103	VNTR_103	596	26	23.2	18.2	28.2	19.2	29.2	N/N
104	VNTR_104	455	4	110.5	100.5	130.5	114.5	147.5	N/N
105	VNTR_105	563	25	22.4	35.4	36.4	35.4	36.4	Y/Y
106	VNTR_106	610	135	4.5	4.5	5.5	4.5	5.5	Y/Y
107	VNTR_107	4107	9	468.8	468.8	478.8	-	-	-
108	VNTR_108	481	31	7.3	15.3	17.3	17.3	26.3	Y/N
109	VNTR_109	724	47	15.3	15.3	17.3	15.3	17.3	Y/Y
110	VNTR_110	1157	46	25	23	24	23	24	Y/Y
111	VNTR_111	616	41	14.9	14.9	14.9	14.9	14.9	Y/Y
112	VNTR_112	300	50	6	3	4	3	4	Y/Y
113	VNTR_113	247	122	2	2	5	2	2	Y/N
114	VNTR_114	988	30	31.4	31.4	33.4	35.4	38.4	N/N
115	VNTR_115	255	26	9.8	7.8	7.8	7.8	7.8	Y/Y
116	VNTR_116	461	229	2	2	2	2	2	Y/Y
117	VNTR_117	2536	42	60.7	28.7	67.7	-	-	-
118	VNTR_118	323	66	4.9	3.9	4.9	3.9	4.9	Y/Y
119	VNTR_119	577	42	13.8	10.8	10.8	10.8	10.8	Y/Y
120	VNTR_120	112	51	2.2	2.2	4.2	2.2	3.2	Y/N
121	VNTR_121	1016	42	24.2	23.2	26.2	23.2	26.2	Y/Y
122	VNTR_122	885	295	3	3	5	3	5	Y/Y
123	VNTR_123	301	23	13.1	9.1	12.1	9.1	12.1	Y/Y
124	VNTR_124	454	156	2.9	1.9	2.9	1.9	2.9	Y/Y
125	VNTR_125	386	25	15.4	12.4	15.4	12.4	15.4	Y/Y
126	VNTR_126	1460	22	65.3	64.3	73.3	66.3	78.3	N/N
127	VNTR_127	3875	39	100.1	100.1	100.1	-	-	-
128	VNTR_128	659	28	24.3	10.3	12.3	10.3	12.3	Y/Y
129	VNTR_129	624	52	12	12	12	12	12	Y/Y
130	VNTR_130	1398	74	19	6	6	-	-	-
131	VNTR_131	498	38	13.1	13.1	13.1	13.1	13.1	Y/Y
132	VNTR_132	497	57	7.3	13.3	13.3	15.3	16.3	N/N
133	VNTR_133	812	54	15	11	15	11	15	Y/Y
134	VNTR_134	2432	20	120.9	97.9	120.9	-	-	-
135	VNTR_135	308	102	3	3	3	3	4	Y/N
136	VNTR_136	945	40	33	30	31	21	26	N/N
137	VNTR_137	1087	44	27.2	25.2	29.2	27.2	30.2	N/N
138	VNTR_138	318	135	2.4	2.4	2.4	2.4	2.4	Y/Y
139	VNTR_139	1275	80	15.8	15.8	15.8	15.8	16.8	Y/N
140	VNTR_140	540	60	9	9	10	9	10	Y/Y
141	VNTR_141	929	40	23.1	21.1	23.1	21.1	23.1	Y/Y
142	VNTR_142	2881	30	94.3	94.3	100.3	-	-	-
Simulated_vs_Observed_correlation_Allele1					0.998041
Simulated_vs_Observed_correlation_Allele2					0.996893
Simulated_vs_Observed_correlation_BothAlleles					0.997115

## Sheet: Table3
Supplementary Table 3: Genotype estimates by GtTR for Illumina simulated capture sequencing data
#	Target	size	period	Number-of-copies-ref-seq(hg19)	Genome1_Simulated			Genome2_Simulated			Genome3_Simulated			Genome4_Simulated
					Simulated	Observed	95% CI	Simulated	Observed	95% CI	Simulated	Observed	95% CI	Simulated	Observed	95% CI
1	VNTR_1	325	108	3	3	3	(2.87-3.13)	3.5	3.5	(3.36-3.64)	3.5	3.44	(3.3-3.59)	3	3.01	(2.88-3.14)
2	VNTR_2	287	33	8.7	8.7	8.68	(8.29-9.07)	8.7	8.7	(8.31-9.09)	8.7	8.83	(8.44-9.22)	8.7	8.87	(8.47-9.26)
3	VNTR_3	475	150	3.2	3.2	3.1	(2.98-3.22)	4.2	4.2	(4.05-4.35)	4.2	4.13	(3.99-4.28)	3.2	3.04	(2.92-3.15)
4	VNTR_4	512	4	129.5	129	141	(135-147)	130.5	143	(137-149)	130.5	140	(133-146)	129	138	(132-144)
5	VNTR_5	4711	13	357.2	358.2	-	-	358.2	-	-	358.2	-	-	358.2	-	-
6	VNTR_6	358	61	5.9	3.4	3.7	(3.47-3.93)	3.4	3.4	(3.18-3.62)	4.9	5.53	(5.22-5.83)	3.4	3.63	(3.41-3.86)
7	VNTR_7	399	44	9.1	6.6	6.55	(6.23-6.87)	7.1	7.1	(6.77-7.43)	7.1	7.38	(7.04-7.72)	6.6	6.51	(6.19-6.83)
8	VNTR_8	502	42	12	12	12.6	(12.1-13.1)	12	12	(11.5-12.5)	12	12	(11.5-12.5)	12	12.5	(12-13)
9	VNTR_9	2212	52	42	42	-	-	41	-	-	41	-	-	42	-	-
10	VNTR_10	1026	93	11	11	11.1	(10.8-11.5)	12	12	(11.6-12.4)	11	11.3	(10.9-11.6)	11	11.5	(11.1-11.8)
11	VNTR_11	532	53	10	13.5	11.4	(11-11.8)	13.5	13.5	(13.1-13.9)	14	12.9	(12.5-13.4)	13	12.9	(12.4-13.3)
12	VNTR_12	422	30	14.1	16.1	16.6	(15.8-17.4)	16.1	16.1	(15.3-16.9)	16.1	17.7	(16.8-18.5)	15.6	18.2	(17.3-19)
13	VNTR_13	1996	171	11.6	12.6	-	-	14.1	-	-	12.6	-	-	14.1	-	-
14	VNTR_14	881	89	10	9.5	9.17	(8.87-9.46)	9.5	9.5	(9.2-9.8)	10	9.32	(9.02-9.62)	9	8.28	(8.01-8.56)
15	VNTR_15	782	20	40.5	41	44.5	(43-46.1)	41	43.5	(42-45)	41.5	43.2	(41.7-44.7)	40.5	44.9	(43.4-46.5)
16	VNTR_16	911	4	234.5	235.5	252	(229-275)	238	247	(225-269)	248	315	(286-345)	225.5	325	(293-356)
17	VNTR_17	710	158	4.5	5	5.97	(5.71-6.23)	5	6	(5.74-6.26)	5	6.09	(5.83-6.35)	5	5.95	(5.69-6.21)
18	VNTR_18	25263	1878	13.6	15.6	-	-	16.6	-	-	16.6	-	-	15.6	-	-
19	VNTR_19	1892	38	49.8	44.8	-	-	43.3	-	-	43.3	-	-	44.8	-	-
20	VNTR_20	296	148	2	2	2.15	(2.03-2.27)	3	3	(2.84-3.16)	2.5	2.45	(2.32-2.59)	2.5	2.58	(2.44-2.72)
21	VNTR_21	1354	8	156.6	181.6	196	(191-201)	183.6	197	(191-202)	183.6	197	(192-202)	181.6	196	(191-201)
22	VNTR_22	721	30	24.2	22.7	21.9	(21.1-22.7)	23.2	23.2	(22.4-24)	23.7	22.5	(21.6-23.3)	22.2	22.5	(21.7-23.3)
23	VNTR_23	625	11	58.8	58.8	61.6	(59.4-63.7)	60.8	64.8	(62.6-67)	61.8	65	(62.8-67.2)	61.8	65.1	(62.9-67.3)
24	VNTR_24	1082	17	60.9	60.4	59.2	(55.8-62.7)	60.4	63.9	(60.1-67.7)	60.4	64.5	(60.8-68.3)	60.4	60.6	(57.1-64.1)
25	VNTR_25	310	160	1.9	2.4	2.47	(2.35-2.58)	2.9	2.9	(2.78-3.02)	2.4	2.57	(2.45-2.69)	2.9	2.98	(2.85-3.11)
26	VNTR_26	6841	171	40.2	41.2	-	-	40.2	-	-	42.7	-	-	38.7	-	-
27	VNTR_27	299	28	10.7	10.2	11.4	(10.8-12.1)	10.2	10.2	(9.59-10.8)	10.2	9.99	(9.37-10.6)	10.2	9.93	(9.32-10.5)
28	VNTR_28	785	195	4	4.5	4.09	(3.95-4.22)	5	5	(4.85-5.16)	4.5	4.39	(4.25-4.53)	4.5	4.36	(4.22-4.5)
29	VNTR_29	1761	52	34	27.5	-	-	28.5	-	-	28	-	-	27	-	-
30	VNTR_30	139	47	6.8	3.3	-	-	3.3	-	-	3.3	-	-	3.3	-	-
31	VNTR_31	321	54	5.9	5.9	5.94	(5.65-6.22)	5.9	5.9	(5.61-6.19)	5.9	5.77	(5.49-6.05)	5.9	5.96	(5.67-6.25)
32	VNTR_32	594	15	38.4	11.9	14	(13.1-14.9)	11.9	14.9	(13.9-15.9)	11.9	15.8	(14.8-16.8)	11.9	15.2	(14.2-16.2)
33	VNTR_33	519	35	14.8	21.3	23.5	(22.5-24.5)	21.3	21.3	(20.4-22.2)	21.3	22.5	(21.6-23.5)	21.3	23.2	(22.2-24.1)
34	VNTR_34	380	126	3	3	3	(2.88-3.13)	3	3	(2.87-3.13)	3	2.99	(2.87-3.12)	3	2.75	(2.63-2.88)
35	VNTR_35	1507	32	46.9	48.4	50.7	(49.4-52)	48.4	50.4	(49.1-51.7)	48.4	49.8	(48.5-51.1)	48.4	50.8	(49.5-52.1)
36	VNTR_36	534	50	10.5	11	10.6	(10.2-11.1)	11	11	(10.5-11.5)	11	11.1	(10.6-11.7)	11	10.8	(10.3-11.3)
37	VNTR_37	4474	41	109	68	-	-	68	-	-	68	-	-	68	-	-
38	VNTR_38	857	2	464.5	186.5	190	(181-198)	186.5	182	(174-190)	186.5	192	(183-200)	186.5	184	(176-193)
39	VNTR_39	408	51	8	25.5	8.34	(7.98-8.71)	25.5	8	(7.64-8.36)	8	5.96	(5.67-6.25)	25.5	8.48	(8.1-8.86)
40	VNTR_40	650	54	12	12	11.9	(10.8-12.9)	12	12	(10.9-13.1)	12	12.6	(11.4-13.8)	12	11.1	(10.1-12.1)
41	VNTR_41	319	28	11.4	8.4	8.36	(7.95-8.77)	8.4	8.4	(7.99-8.81)	8.4	8.01	(7.61-8.42)	8.4	8.16	(7.76-8.57)
42	VNTR_42	608	202	3	1.5	1.24	(1.17-1.32)	2	1.5	(1.42-1.58)	2	1.85	(1.75-1.94)	1.5	1.4	(1.33-1.48)
43	VNTR_43	2922	13	200.8	235.8	-	-	235.8	-	-	235.8	-	-	235.8	-	-
44	VNTR_44	293	144	2	2	1.94	(1.86-2.03)	3	3	(2.88-3.12)	2.5	2.29	(2.19-2.39)	2.5	2.33	(2.24-2.43)
45	VNTR_45	449	28	16.1	22.6	24.9	(23.6-26.2)	21.1	21.1	(20-22.2)	22.6	21.8	(20.6-23)	22.6	19.3	(18.3-20.4)
46	VNTR_46	332	33	10.1	8.1	8.02	(7.61-8.42)	8.1	8.1	(7.69-8.51)	8.1	8.29	(7.88-8.71)	8.1	7.14	(6.76-7.52)
47	VNTR_47	1368	13	108.9	107.9	115	(112-118)	113.9	120	(117-124)	107.9	116	(113-119)	107.9	116	(113-119)
48	VNTR_48	287	27	10.6	11.6	10.6	(9.59-11.6)	12.6	12.6	(11.4-13.8)	12.1	13.2	(11.9-14.5)	12.1	12.4	(11.2-13.7)
49	VNTR_49	314	33	9.5	11	12	(11.5-12.5)	11	11	(10.5-11.5)	11	10.7	(10.2-11.2)	11	11.8	(11.3-12.3)
50	VNTR_50	665	56	12.1	12.6	13.5	(13-14)	12.6	13.6	(13.1-14.1)	12.6	14.3	(13.8-14.8)	12.6	13.6	(13.1-14.1)
51	VNTR_51	924	4	231	250	267	(254-280)	250	268	(254-281)	255	268	(255-280)	245	259	(246-271)
52	VNTR_52	486	33	14.5	12	12.8	(12.1-13.5)	12	12.5	(11.8-13.2)	12	12.7	(11.9-13.4)	12	12.8	(12.1-13.6)
53	VNTR_53	4360	20	218.4	181.4	-	-	181.4	-	-	181.4	-	-	181.4	-	-
54	VNTR_54	707	7	102.3	42.3	41.6	(39.5-43.7)	42.3	44.8	(42.6-47)	42.3	44.8	(42.6-47)	42.3	42.2	(40.1-44.3)
55	VNTR_55	1040	83	12.5	13	13.1	(12.6-13.6)	13	13	(12.5-13.5)	13	13.2	(12.8-13.7)	13	12.9	(12.4-13.3)
56	VNTR_56	1304	51	25.1	30.1	23.6	(22.8-24.5)	30.1	23.6	(22.8-24.4)	30.1	23.3	(22.5-24.1)	30.1	23.1	(22.3-23.9)
57	VNTR_57	544	35	15.6	11.6	12.5	(11.9-13)	11.6	11.6	(11.1-12.1)	11.6	11.6	(11.1-12.2)	11.6	12	(11.5-12.6)
58	VNTR_58	558	279	2	2	1.98	(1.9-2.06)	3	3	(2.9-3.11)	2	2.06	(1.98-2.14)	2	2.05	(1.97-2.13)
59	VNTR_59	4301	2	2296.5	2250.5	-	-	2250.5	-	-	2250.5	-	-	2250.5	-	-
60	VNTR_60	740	32	23.1	41.1	31.9	(30.9-33)	42.1	32.1	(31-33.2)	41.1	32	(30.9-33)	41.1	31.9	(30.8-33)
61	VNTR_61	832	37	22.1	21.1	21.1	(20.5-21.8)	22.1	22.1	(21.4-22.8)	22.1	21.2	(20.6-21.9)	21.1	21.1	(20.4-21.7)
62	VNTR_62	755	44	17.5	15	15.4	(14.9-15.9)	15	15	(14.5-15.5)	15	15.9	(15.4-16.5)	15	15.8	(15.2-16.3)
63	VNTR_63	337	67	5	4	4.01	(3.79-4.23)	4	4	(3.78-4.22)	4	3.92	(3.7-4.14)	4	3.86	(3.64-4.08)
64	VNTR_64	524	30	18.3	18.3	18.9	(18.2-19.6)	18.3	18.8	(18.1-19.5)	18.3	18	(17.3-18.6)	18.3	18.5	(17.8-19.2)
65	VNTR_65	1079	19	52.2	47.7	59.1	(57.2-61)	47.7	58.7	(56.8-60.6)	47.7	58.5	(56.6-60.3)	47.7	61	(59.1-62.9)
66	VNTR_66	1893	57	33.2	34.2	-	-	34.2	-	-	34.2	-	-	34.2	-	-
67	VNTR_67	350	33	10.6	6.1	6.01	(5.64-6.39)	6.1	6.1	(5.72-6.48)	6.1	5.95	(5.58-6.33)	6.1	5.89	(5.52-6.26)
68	VNTR_68	1787	20	85.6	85.6	84.8	(82.2-87.3)	85.6	88.1	(85.5-90.7)	85.6	84.6	(82-87.1)	85.6	86.4	(83.9-89)
69	VNTR_69	689	28	24.9	28.4	28.8	(27.7-29.9)	28.4	28.4	(27.3-29.5)	28.4	30	(28.9-31.2)	28.4	28.7	(27.6-29.8)
70	VNTR_70	1539	33	46.6	43.6	44.8	(43.6-46)	46.6	47.1	(45.8-48.4)	43.6	45	(43.8-46.2)	43.6	43.9	(42.7-45)
71	VNTR_71	394	197	2	2	1.67	(1.6-1.75)	3	2.5	(2.4-2.6)	2.5	2.12	(2.03-2.21)	2.5	2.07	(1.98-2.16)
72	VNTR_72	492	70	7	6.5	6.57	(6.2-6.93)	7	7	(6.62-7.39)	6.5	6.49	(6.13-6.85)	6	6.27	(5.92-6.62)
73	VNTR_73	2155	34	64.2	75.2	-	-	75.2	-	-	75.2	-	-	75.2	-	-
74	VNTR_74	3409	81	42.2	25.2	-	-	25.2	-	-	25.2	-	-	25.2	-	-
75	VNTR_75	669	16	41.8	22.3	21.8	(20.9-22.7)	22.3	22.3	(21.3-23.3)	22.3	21.9	(21-22.9)	22.3	22.1	(21.2-23.1)
76	VNTR_76	2543	28	93.9	100.4	-	-	100.4	-	-	100.4	-	-	100.4	-	-
77	VNTR_77	779	36	21.7	13.7	15.2	(14.6-15.8)	13.7	15.2	(14.6-15.8)	13.7	15.6	(15-16.2)	13.7	14.8	(14.2-15.4)
78	VNTR_78	1447	27	53.8	51.8	53.7	(52.4-55.1)	51.8	51.8	(50.5-53.1)	51.8	52.8	(51.4-54.1)	51.8	53	(51.6-54.3)
79	VNTR_79	898	29	31.7	35.7	33.7	(32.6-34.7)	35.7	35.7	(34.6-36.8)	35.7	36.6	(35.5-37.7)	35.7	37.7	(36.6-38.8)
80	VNTR_80	1572	44	35.5	36	36.9	(35.7-38.1)	36	36	(34.8-37.2)	36	35.9	(34.7-37)	36	31.8	(30.8-32.8)
81	VNTR_81	624	155	4	4	4.04	(3.89-4.19)	4.5	4.5	(4.33-4.67)	4	4.01	(3.85-4.16)	4	4.24	(4.08-4.4)
82	VNTR_82	483	134	3.7	4.2	3.86	(3.71-4.01)	4.7	4.2	(4.04-4.36)	4.2	3.78	(3.64-3.93)	4.2	3.94	(3.79-4.09)
83	VNTR_83	497	136	3.7	4.2	4.17	(3.98-4.37)	3.7	3.7	(3.52-3.88)	3.7	3.5	(3.33-3.68)	4.2	4.05	(3.86-4.24)
84	VNTR_84	923	61	15.2	13.7	14.1	(13.7-14.5)	13.7	13.7	(13.3-14.1)	13.7	13.5	(13.1-13.9)	13.7	13.5	(13-13.9)
85	VNTR_85	1238	4	308.5	264.5	278	(269-286)	264.5	289	(279-298)	264.5	292	(283-302)	264.5	283	(273-292)
86	VNTR_86	245	120	2	2.5	1.69	(1.48-1.9)	3	3	(2.61-3.39)	2.5	1.36	(1.19-1.52)	2.5	1.71	(1.5-1.92)
87	VNTR_87	685	76	9	7.5	8.06	(7.79-8.33)	9	9	(8.71-9.29)	7.5	7.48	(7.23-7.73)	7.5	7.85	(7.59-8.11)
88	VNTR_88	640	18	37.6	32.6	38.5	(34.5-42.5)	32.6	36.1	(32.5-39.7)	32.6	35.6	(32-39.2)	32.6	36.3	(32.6-40)
89	VNTR_89	2399	52	46.5	43	-	-	43	-	-	43	-	-	43	-	-
90	VNTR_90	991	445	2.3	2.8	3.34	(3.23-3.45)	2.3	2.8	(2.7-2.9)	2.8	3.31	(3.2-3.42)	2.8	3.38	(3.27-3.49)
91	VNTR_91	421	28	15.2	14.7	15.3	(14.7-16)	14.7	15.7	(15-16.4)	14.7	15.9	(15.3-16.6)	14.7	14.8	(14.2-15.4)
92	VNTR_92	1422	5	282.6	283.6	298	(290-305)	283.6	303	(296-311)	283.6	307	(299-315)	283.6	299	(292-307)
93	VNTR_93	267	132	2	2	2	(1.89-2.12)	2.5	2.5	(2.37-2.63)	2	1.96	(1.85-2.07)	2.5	2.4	(2.27-2.53)
94	VNTR_94	1872	14	136.4	137.4	140	(137-144)	137.4	139	(135-143)	137.4	139	(135-143)	137.4	140	(136-144)
95	VNTR_95	1414	27	53.6	42.1	44.1	(42.8-45.4)	42.1	43.1	(41.8-44.4)	42.1	43.6	(42.3-44.9)	42.1	44.7	(43.4-46.1)
96	VNTR_96	432	62	7	7	7.19	(6.85-7.52)	7.5	7.5	(7.16-7.84)	7.5	7.62	(7.27-7.97)	7	7.24	(6.91-7.57)
97	VNTR_97	276	139	2	2	2.18	(2.08-2.29)	2.5	2.5	(2.39-2.62)	2	2.2	(2.1-2.31)	2	2.24	(2.13-2.35)
98	VNTR_98	869	28	31.2	32.2	32.4	(31.3-33.4)	32.2	33.2	(32.1-34.3)	32.2	33.9	(32.9-35)	32.2	32.5	(31.5-33.5)
99	VNTR_99	1263	37	34.2	31.2	31.6	(30.9-32.4)	31.2	31.2	(30.4-32)	31.2	31	(30.2-31.8)	31.2	31.3	(30.5-32.1)
100	VNTR_100	137	11	12.6	11.1	11.9	(10.7-13)	11.1	12.1	(10.9-13.3)	11.1	12.1	(10.9-13.3)	11.1	11.8	(10.6-13)
101	VNTR_101	513	17	30.2	28.2	30.4	(29.2-31.5)	28.2	29.2	(28.1-30.3)	28.2	31	(29.8-32.1)	28.2	29.4	(28.3-30.5)
102	VNTR_102	1218	10	114.4	130.4	153	(149-157)	130.4	149	(145-153)	130.4	152	(148-156)	130.4	153	(149-157)
103	VNTR_103	596	26	23.2	23.2	21.7	(21-22.5)	23.2	24.2	(23.4-25)	28.2	29.7	(28.7-30.6)	23.2	22.4	(21.7-23.2)
104	VNTR_104	455	4	110.5	115.5	134	(125-142)	115.5	131	(123-139)	115.5	134	(125-142)	115.5	140	(131-148)
105	VNTR_105	563	25	22.4	35.9	36.2	(35-37.3)	35.9	35.9	(34.8-37)	35.9	36.6	(35.5-37.7)	35.9	35.7	(34.6-36.8)
106	VNTR_106	610	135	4.5	4.5	4.76	(4.59-4.93)	5	5	(4.82-5.18)	4.5	4.72	(4.55-4.89)	4.5	4.63	(4.46-4.8)
107	VNTR_107	4107	9	468.8	473.8	-	-	473.8	-	-	473.8	-	-	473.8	-	-
108	VNTR_108	481	31	7.3	16.3	23.2	(22.3-24)	16.3	21.8	(21-22.6)	16.3	23.8	(22.9-24.7)	16.3	23	(22.1-23.8)
109	VNTR_109	724	47	15.3	16.3	16.4	(15.8-17)	16.3	16.3	(15.7-16.9)	16.3	16.5	(16-17.1)	16.3	15.9	(15.3-16.4)
110	VNTR_110	1157	46	25	23.5	23	(22.4-23.5)	23.5	23.5	(22.9-24.1)	23.5	23.1	(22.5-23.7)	23.5	23.5	(22.9-24.1)
111	VNTR_111	616	41	14.9	14.9	15	(14.5-15.6)	14.9	14.9	(14.3-15.5)	14.9	14.8	(14.2-15.3)	14.9	14.4	(13.8-14.9)
112	VNTR_112	300	50	6	3.5	3.5	(3.29-3.72)	3.5	3.5	(3.29-3.71)	4	4.05	(3.81-4.28)	3.5	3.66	(3.44-3.89)
113	VNTR_113	247	122	2	2	1.48	(1.41-1.56)	3.5	2	(1.91-2.09)	2	1.48	(1.4-1.55)	2	1.43	(1.35-1.5)
114	VNTR_114	988	30	31.4	32.4	36.5	(35.4-37.5)	32.4	36.9	(35.8-38)	32.4	36.2	(35.1-37.3)	32.4	36.9	(35.8-37.9)
115	VNTR_115	255	26	9.8	7.8	7.55	(7.14-7.96)	7.8	7.8	(7.39-8.21)	7.8	7.59	(7.18-8)	7.8	7.64	(7.23-8.04)
116	VNTR_116	461	229	2	2	2.03	(1.95-2.11)	2	2	(1.92-2.08)	2	2	(1.92-2.08)	2	2	(1.92-2.08)
117	VNTR_117	2536	42	60.7	48.2	-	-	48.2	-	-	48.2	-	-	48.2	-	-
118	VNTR_118	323	66	4.9	4.4	4.38	(4.16-4.59)	4.4	4.4	(4.18-4.62)	4.4	4.39	(4.18-4.61)	4.4	4.24	(4.03-4.45)
119	VNTR_119	577	42	13.8	10.8	10.7	(10.2-11.1)	10.8	10.8	(10.3-11.3)	10.8	10.9	(10.4-11.4)	10.8	10.6	(10.1-11.1)
120	VNTR_120	112	51	2.2	3.2	2.93	(2.72-3.13)	3.2	2.7	(2.51-2.89)	3.2	2.67	(2.48-2.86)	3.2	2.79	(2.59-2.98)
121	VNTR_121	1016	42	24.2	24.7	24.6	(23.8-25.4)	24.7	24.7	(23.9-25.5)	24.7	23.3	(22.6-24.1)	24.7	23.9	(23.1-24.6)
122	VNTR_122	885	295	3	3	3.2	(2.98-3.42)	4	4	(3.73-4.27)	4	4.63	(4.3-4.96)	3	3.81	(3.54-4.08)
123	VNTR_123	301	23	13.1	10.6	11.7	(10.5-12.9)	10.6	10.6	(9.54-11.7)	10.6	10.2	(9.18-11.3)	10.6	10.7	(9.59-11.7)
124	VNTR_124	454	156	2.9	2.4	2.43	(2.32-2.53)	2.4	2.4	(2.29-2.51)	2.4	2.32	(2.21-2.42)	2.4	2.28	(2.17-2.38)
125	VNTR_125	386	25	15.4	13.9	13.9	(13.3-14.6)	13.9	13.9	(13.2-14.6)	13.9	13.7	(13-14.3)	13.9	13.1	(12.4-13.7)
126	VNTR_126	1460	22	65.3	68.8	72.3	(70.1-74.5)	68.8	72.3	(70.1-74.5)	68.8	72.2	(69.9-74.4)	68.8	71.9	(69.8-74.1)
127	VNTR_127	3875	39	100.1	100.1	-	-	100.1	-	-	100.1	-	-	100.1	-	-
128	VNTR_128	659	28	24.3	11.3	11.1	(10.6-11.6)	11.3	11.3	(10.8-11.8)	11.3	11	(10.5-11.6)	11.3	11.2	(10.6-11.7)
129	VNTR_129	624	52	12	12	12.1	(11.5-12.7)	12	12	(11.4-12.6)	12	11.9	(11.3-12.5)	12	11.8	(11.2-12.4)
130	VNTR_130	1398	74	19	6.5	-	-	6	-	-	6.5	-	-	6.5	-	-
131	VNTR_131	498	38	13.1	13.1	13.3	(12.8-13.8)	13.1	13.1	(12.6-13.6)	13.1	12.4	(11.9-12.9)	13.1	12.3	(11.8-12.8)
132	VNTR_132	497	57	7.3	13.3	15.8	(15.3-16.3)	13.3	15.8	(15.3-16.3)	13.3	15.9	(15.4-16.4)	13.3	16.1	(15.5-16.6)
133	VNTR_133	812	54	15	13	12.7	(12.1-13.2)	13	13	(12.4-13.6)	13	12.2	(11.6-12.7)	13	12.8	(12.2-13.3)
134	VNTR_134	2432	20	120.9	109.4	-	-	109.4	-	-	109.4	-	-	109.4	-	-
135	VNTR_135	308	102	3	3	3.55	(3.39-3.71)	3	3.5	(3.34-3.66)	3	3.68	(3.52-3.85)	3	3.82	(3.65-3.98)
136	VNTR_136	945	40	33	30.5	22.1	(21.3-22.9)	30.5	23.5	(22.7-24.3)	31	24	(23.2-24.8)	30.5	23.4	(22.6-24.2)
137	VNTR_137	1087	44	27.2	27.2	28.4	(27.4-29.3)	27.2	28.7	(27.8-29.6)	27.2	27.2	(26.3-28.1)	27.2	28.6	(27.7-29.6)
138	VNTR_138	318	135	2.4	2.4	2.35	(2.23-2.46)	2.4	2.4	(2.28-2.52)	2.4	2.25	(2.14-2.37)	2.4	2.43	(2.32-2.55)
139	VNTR_139	1275	80	15.8	15.8	16.2	(15.8-16.6)	15.8	16.3	(15.9-16.7)	15.8	15.9	(15.5-16.3)	15.8	16.4	(16-16.8)
140	VNTR_140	540	60	9	9	8.7	(8.29-9.11)	9.5	9.5	(9.05-9.95)	9	8.62	(8.21-9.03)	9	8.62	(8.21-9.03)
141	VNTR_141	929	40	23.1	22.1	23.1	(22.4-23.8)	22.1	22.1	(21.4-22.8)	22.1	22.5	(21.8-23.2)	22.1	21.6	(20.9-22.3)
142	VNTR_142	2881	30	94.3	97.3	-	-	97.3	-	-	97.3	-	-	97.3	-	-
	Simulated_vs_Observed_Correlation				0.998225			0.998226			0.996488			0.990446

## Sheet: Table4
Supplementary Table 4: Genotype predictions for NA12878 PacBio WGS data using VNTRtyper
#	Target	size	period	Number-of-copies-ref-seq(hg19)	NA12878_WGS
					Allele1	Allele2	Allele1_Depth	Allele2_Depth
1	VNTR_1	325	108	3	3	3	33	-
2	VNTR_2	287	33	8.7	8.7	8.7	18	-
3	VNTR_3	475	150	3.2	3.2	3.2	28	-
4	VNTR_4	512	4	129.5	128.5	129.5	2	3
5	VNTR_5	4711	13	357.2	358.2	358.2	2	-
6	VNTR_6	358	61	5.9	1.9	4.9	6	12
7	VNTR_7	399	44	9.1	6.1	7.1	25	2
8	VNTR_8	502	42	12	12	12	15	-
9	VNTR_9	2212	52	42	42	42	8	-
10	VNTR_10	1026	93	11	11	11	12	-
11	VNTR_11	532	53	10	12	15	11	7
12	VNTR_12	422	30	14.1	15.1	17.1	10	9
13	VNTR_13	1996	171	11.6	12.6	12.6	4	-
14	VNTR_14	881	89	10	9	10	10	4
15	VNTR_15	782	20	40.5	40.5	41.5	4	2
16	VNTR_16	911	4	234.5	-	-	-	-
17	VNTR_17	710	158	4.5	4.5	5.5	6	24
18	VNTR_18	25263	1878	13.6	-	-	-	-
19	VNTR_19	1892	38	49.8	43.8	45.8	11	4
20	VNTR_20	296	148	2	2	2	30	-
21	VNTR_21	1354	8	156.6	181.6	181.6	2	-
22	VNTR_22	721	30	24.2	21.2	24.2	6	7
23	VNTR_23	625	11	58.8	-	-	-	-
24	VNTR_24	1082	17	60.9	59.9	60.9	7	2
25	VNTR_25	310	160	1.9	1.9	2.9	17	7
26	VNTR_26	6841	171	40.2	-	-	-	-
27	VNTR_27	299	28	10.7	9.7	10.7	32	4
28	VNTR_28	785	195	4	4	5	14	2
29	VNTR_29	1761	52	34	27	28	3	7
30	VNTR_30	139	47	6.8	2.8	3.8	12	11
31	VNTR_31	321	54	5.9	5.9	5.9	26	-
32	VNTR_32	594	15	38.4	11.4	12.4	8	6
33	VNTR_33	519	35	14.8	20.8	21.8	7	9
34	VNTR_34	380	126	3	3	3	27	-
35	VNTR_35	1507	32	46.9	46.9	49.9	5	2
36	VNTR_36	534	50	10.5	10.5	11.5	21	3
37	VNTR_37	4474	41	109	68	68	2	-
38	VNTR_38	857	2	464.5	186.5	186.5	2	-
39	VNTR_39	408	51	8	8	43	8	4
40	VNTR_40	650	54	12	12	12	18	-
41	VNTR_41	319	28	11.4	4.4	12.4	13	15
42	VNTR_42	608	202	3	1	2	243	25
43	VNTR_43	2922	13	200.8	-	-	-	-
44	VNTR_44	293	144	2	2	2	23	-
45	VNTR_45	449	28	16.1	20.1	25.1	15	3
46	VNTR_46	332	33	10.1	5.1	11.1	7	7
47	VNTR_47	1368	13	108.9	-	-	-	-
48	VNTR_48	287	27	10.6	11.6	11.6	21
49	VNTR_49	314	33	9.5	10.5	11.5	6	16
50	VNTR_50	665	56	12.1	12.1	13.1	10	6
51	VNTR_51	924	4	231	-	-	-	-
52	VNTR_52	486	33	14.5	10.5	13.5	10	7
53	VNTR_53	4360	20	218.4	181.4	181.4	2	-
54	VNTR_54	707	7	102.3	41.3	43.3	3	3
55	VNTR_55	1040	83	12.5	12.5	13.5	15	3
56	VNTR_56	1304	51	25.1	22.5	38.5	6	5
57	VNTR_57	544	35	15.6	10.6	12.6	4	10
58	VNTR_58	558	279	2	2	2	34	-
59	VNTR_59	4301	2	2296.5	-	-	-	-
60	VNTR_60	740	32	23.1	41.1	41.1	3	-
61	VNTR_61	832	37	22.1	21.1	21.1	13	-
62	VNTR_62	755	44	17.5	12.5	17.5	3	4
63	VNTR_63	337	67	5	4	4	27	-
64	VNTR_64	524	30	18.3	18.3	18.3	4	-
65	VNTR_65	1079	19	52.2	-	-	-	-
66	VNTR_66	1893	57	33.2	33.2	35.2	6	3
67	VNTR_67	350	33	10.6	5.6	6.6	12	7
68	VNTR_68	1787	20	85.6	-	-	-	-
69	VNTR_69	689	28	24.9	27.9	28.9	15	3
70	VNTR_70	1539	33	46.6	40.6	46.6	7	5
71	VNTR_71	394	197	2	2	2	30	-
72	VNTR_72	492	70	7	6	7	10	8
73	VNTR_73	2155	34	64.2	75.2	75.2	2	-
74	VNTR_74	3409	81	42.2	25.2	25.2	2	-
75	VNTR_75	669	16	41.8	21.8	22.8	5	-
76	VNTR_76	2543	28	93.9	99.9	100.9	2	5
77	VNTR_77	779	36	21.7	13.7	13.7	15	-
78	VNTR_78	1447	27	53.8	51.8	51.8	13	-
79	VNTR_79	898	29	31.7	23.7	47.7	4	6
80	VNTR_80	1572	44	35.5	35.5	36.5	8	2
81	VNTR_81	624	155	4	4	4	22	-
82	VNTR_82	483	134	3.7	3.7	4.7	21	3
83	VNTR_83	497	136	3.7	3.7	4.7	19	2
84	VNTR_84	923	61	15.2	-	-	-	-
85	VNTR_85	1238	4	308.5	264.5	264.5	2
86	VNTR_86	245	120	2	2	3	19	3
87	VNTR_87	685	76	9	6	9	7	7
88	VNTR_88	640	18	37.6	-	-	-	-
89	VNTR_89	2399	52	46.5	-	-	-	-
90	VNTR_90	991	445	2.3	2.3	3.3	19	4
91	VNTR_91	421	28	15.2	14.2	15.2	9	3
92	VNTR_92	1422	5	282.6	279.6	287.6	2	2
93	VNTR_93	267	132	2	2	2	26	-
94	VNTR_94	1872	14	136.4	137.4	137.4	2	-
95	VNTR_95	1414	27	53.6	41.6	42.6	6	2
96	VNTR_96	432	62	7	7	7	17	-
97	VNTR_97	276	139	2	2	2	28	-
98	VNTR_98	869	28	31.2	21.2	43.2	6	3
99	VNTR_99	1263	37	34.2	31.2	31.2	20	-
100	VNTR_100	137	11	12.6	-	-	-	-
101	VNTR_101	513	17	30.2	28.2	28.2	18	-
102	VNTR_102	1218	10	114.4	130.4	130.4	2	-
103	VNTR_103	596	26	23.2	18.2	28.2	8	6
104	VNTR_104	455	4	110.5	-	-	-	-
105	VNTR_105	563	25	22.4	35.4	36.4	6	5
106	VNTR_106	610	135	4.5	4.5	4.5	16	-
107	VNTR_107	4107	9	468.8	-	-	-	-
108	VNTR_108	481	31	7.3	15.3	17.3	13	11
109	VNTR_109	724	47	15.3	15.3	17.3	10	6
110	VNTR_110	1157	46	25	23	24	6	4
111	VNTR_111	616	41	14.9	14.9	14.9	21	-
112	VNTR_112	300	50	6	3	4	8	15
113	VNTR_113	247	122	2	2	2	35	-
114	VNTR_114	988	30	31.4	-	-	-	-
115	VNTR_115	255	26	9.8	7.8	7.8	26	-
116	VNTR_116	461	229	2	2	2	19	-
117	VNTR_117	2536	42	60.7	28.7	67.7	7	3
118	VNTR_118	323	66	4.9	3.9	4.9	11	9
119	VNTR_119	577	42	13.8	10.8	10.8	23	-
120	VNTR_120	112	51	2.2	2.2	4.2	12	2
121	VNTR_121	1016	42	24.2	23.2	26.2	6	7
122	VNTR_122	885	295	3	3	3	19	-
123	VNTR_123	301	23	13.1	9.1	12.1	8	14
124	VNTR_124	454	156	2.9	1.9	2.9	49	31
125	VNTR_125	386	25	15.4	12.4	15.4	13	4
126	VNTR_126	1460	22	65.3	64.3	73.3	2	3
127	VNTR_127	3875	39	100.1	-	-	-	-
128	VNTR_128	659	28	24.3	10.3	12.3	5	6
129	VNTR_129	624	52	12	12	12	14	-
130	VNTR_130	1398	74	19	6	7	5	7
131	VNTR_131	498	38	13.1	13.1	13.1	13	-
132	VNTR_132	497	57	7.3	13.3	13.3	2	-
133	VNTR_133	812	54	15	11	15	3	7
134	VNTR_134	2432	20	120.9	97.9	120.9	3	4
135	VNTR_135	308	102	3	3	3	20
136	VNTR_136	945	40	33	-	-	-	-
137	VNTR_137	1087	44	27.2	25.2	29.2	3	3
138	VNTR_138	318	135	2.4	2.4	2.4	22	-
139	VNTR_139	1275	80	15.8	15.8	15.8	7	-
140	VNTR_140	540	60	9	9	9	17	-
141	VNTR_141	929	40	23.1	21.1	23.1	6	10
142	VNTR_142	2881	30	94.3	-	-	-	-

## Sheet: Table5
Supplemetary Table 5: Genotype estimates by GtTR on Illumina WGS data compared with PCR sizing analysis
Sample (Coverage)	Method	Target_ID									Correlation
		VNTR_8	VNTR_32	VNTR_57	VNTR_86	VNTR_87	VNTR_93	VNTR_109	VNTR_112	VNTR_120
NA12877 (30X)	PCR	12.5	21.8	12.1	2	7	2	16	3.4	2	0.982732
	Illumina_WGS	10.6	26.6	13.1	3	6.5	2.1	19.6	3.1	2.6
	95% HPD interval	(7.94-13.2)	(16.5-36.8)	(9.99-16.2)	(2.12-3.95)	(4.88-8.03)	(1.47-2.8)	(15-24.2)	(1.89-4.29)	(0.784-4.46)
NA12877 (200X)	PCR	12.5	21.75	12.05	2	7	2	16	3.4	2	0.975618
	Illumina_WGS	12.4	29.2	13.2	2.5	7	2.3	15.5	3.2	3
	95% HPD interval	(10.6-14.3)	(22.4-35.9)	(11.2-15.2)	(2-3.05)	(5.89-8.03)	(1.84-2.72)	(12.9-18.1)	(2.32-3.99)	(1.73-4.24)
NA12878 (30X)	PCR	12	9.5	11.6	2	7.5	2	16	3.4	2	0.92505
	Illumina_WGS	12	17.2	11.2	2.3	7.5	2.1	21.5	3.6	3.8
	95% HPD interval	(9.24-14.8)	(8.72-25.6)	(8.24-14.1)	(1.51-3.06)	(5.74-9.25)	(1.42-2.76)	(16.7-26.4)	(2.18-5.11)	(1.51-6.16)
NA12879 (30X)	PCR	12.5	9.8	10.5	2	8.5	2	16	2.9	2	0.965896
	Illumina_WGS	11.9	11.4	12.3	2.2	9.6	2.2	23.2	2.1	3.2
	95% HPD interval	(9.06-14.7)	(4.59-18.1)	(9.26-15.4)	(1.48-2.96)	(7.53-11.7)	(1.51-2.79)	(18.2-28.2)	(1.08-3.04)	(1.08-5.31)
NA12880 (30X)	PCR	12.5	9.6	13.1	2	7	2	16	3.4	2	0.986408
	Illumina_WGS	12.4	10.7	16.5	2.43	7.03	2.27	19.3	3.59	3.24
	95% HPD interval	(9.56-15.3)	(3.99-17.4)	(12.9-20.1)	(1.64-3.21)	(5.38-8.69)	(1.58-2.96)	(14.8-23.8)	(2.13-5.05)	(0.95-5.53)
NA12881 (30X)	PCR	12	9.7	10.6	2	8.5	2	15.1	3.4	2	0.942932
	Illumina_WGS	11.2	9.04	11.7	2.52	7.75	2.45	22	3.05	2.94
	95% HPD interval	(8.34-14)	(3.08-15)	(8.76-14.7)	(1.65-3.38)	(5.95-9.56)	(1.69-3.21)	(16.9-27)	(1.76-4.33)	(0.755-5.13)
NA12882 (30X)	PCR	12.5	21.6	10.5	2	6	2	16	2.9	2	0.975207
	Illumina_WGS	12.5	35.6	12.5	2.19	5.6	2.24	22.9	2.89	2.83
	95% HPD interval	(9.61-15.4)	(23.9-47.3)	(9.42-15.5)	(1.45-2.93)	(4.15-7.04)	(1.55-2.93)	(18-27.7)	(1.71-4.06)	(0.954-4.7)
NA12882 (200X)	PCR	12.5	21.6	10.5	2	6	2	16	2.9	2	0.950868
	Illumina_WGS	12.5	37.3	11.6	2.5	5.9	2.17	17.3	2.72	2.72
	95% HPD interval	(11-14)	(30.9-43.6)	(10.1-13.1)	(2.07-2.92)	(5.11-6.69)	(1.83-2.52)	(15-19.5)	(2.11-3.34)	(1.77-3.67)
NA12883 (30X)	PCR	12	9.6	12.1	2	8.5	2	16	3.4	2	0.95381
	Illumina_WGS	11.9	12.1	16.2	2.51	8.26	2.5	26.2	3.42	2.68
	95% HPD interval	(9.01-14.8)	(4.91-19.2)	(12.6-19.9)	(1.69-3.33)	(6.4-10.1)	(1.7-3.3)	(20.8-31.5)	(2.08-4.77)	(0.56-4.79)
NA12884 (30X)	PCR	12	9.6	11.6	2	8.5	2	15.1	3.9	2	0.989046
	Illumina_WGS	12.6	9.03	13.6	2.58	9.36	2.59	17	3.33	2.98
	95% HPD interval	(9.7-15.5)	(2.77-15.3)	(10.2-17)	(1.72-3.44)	(7.34-11.4)	(1.78-3.4)	(12.8-21.2)	(2.05-4.61)	(0.547-5.41)
NA12885 (30X)	PCR	12	21.6	10.6	2	7.5	2	16	3.4	2	0.970248
	Illumina_WGS	11.8	33.5	10.6	2.63	6.31	2.29	22.7	2.99	2.97
	95% HPD interval	(8.87-14.7)	(21.7-45.2)	(7.56-13.6)	(1.77-3.5)	(4.7-7.91)	(1.55-3.02)	(17.7-27.6)	(1.69-4.3)	(0.822-5.12)
NA12886 (30X)	PCR	12	9.6	10.6	2	7	2	16	3.9	2	0.949929
	Illumina_WGS	11.2	10.3	11.3	2.45	6.35	2.15	24.3	3.54	2.45
	95% HPD interval	(8.65-13.8)	(4.28-16.3)	(8.54-14)	(1.68-3.22)	(4.88-7.83)	(1.49-2.81)	(19.3-29.3)	(2.3-4.78)	(0.714-4.18)
NA12887 (30X)	PCR	12.5	21.6	11.5	2	7.5	2	15.1	3.9	2	0.98654
	Illumina_WGS	13.7	29	12.4	2.43	6.82	2.16	20.1	3.33	3.34
	95% HPD interval	(10.7-16.8)	(18.4-39.6)	(9.29-15.4)	(1.63-3.22)	(5.15-8.49)	(1.47-2.85)	(15.4-24.7)	(2.02-4.64)	(1.18-5.5)
NA12888 (30X)	PCR	12	9.6	11.6	2	7	2	16	3.4	2	0.946703
	Illumina_WGS	9.74	12.4	11.6	2.47	6.56	2.08	21.6	2.98	3.27
	95% HPD interval	(7.22-12.3)	(5.31-19.5)	(8.71-14.5)	(1.69-3.26)	(4.94-8.17)	(1.4-2.76)	(16.9-26.4)	(1.76-4.2)	(1.08-5.45)
NA12889 (30X)	PCR	12	22.3	15.6	2	8	2	16.9	3.9	2	0.98829
	Illumina_WGS	11.1	25.3	18.1	2.6	7.7	2.2	21.4	3.8	3.3
	95% HPD interval	(8.47-13.7)	(16-34.5)	(14.4-21.9)	(1.78-3.34)	(5.96-9.37)	(1.55-2.89)	(16.8-26)	(2.37-5.12)	(1.32-5.31)
NA12890 (30X)	PCR	12.5	9.7	10.5	2	7.5	2	15.1	2.9	2	0.964014
	Illumina_WGS	12.7	10.9	11	2.6	8.2	1.8	22	2.8	3.3
	95% HPD interval	(9.66-15.8)	(3.96-17.9)	(7.92-14)	(1.72-3.51)	(6.34-10.1)	(1.15-2.47)	(16.9-27)	(1.56-4.02)	(1.05-5.48)
NA12891 (30X)	PCR	12.5	9.3	10.6	2	7	2	15.1	2.9	2	0.956998
	Illumina_WGS	12.6	9.8	12.6	2.5	7.4	2.1	23	2.2	3.5
	95% HPD interval	(9.71-15.5)	(3.2-16.4)	(9.43-15.7)	(1.66-3.3)	(5.63-9.1)	(1.42-2.74)	(17.8-28.2)	(1.17-3.27)	(1.29-5.72)
NA12892 (30X)	PCR	12.5	9.8	12.6	2	9	2	16.9	3.9	2	0.970382
	Illumina_WGS	12.4	11.4	15.6	2.6	9	2.1	24.6	3.1	2.6
	95% HPD interval	(9.64-15.2)	(4.83-18)	(12.2-18.9)	(1.78-3.44)	(7.12-11)	(1.39-2.8)	(19.5-29.8)	(1.88-4.29)	(0.691-4.45)
NA12893 (30X)	PCR	12.5	9.8	11.6	2	6	2	15.1	3.4	2	0.989969
	Illumina_WGS	13.5	12	13.5	2.69	5.96	2.24	18.8	2.63	3.07
	95% HPD interval	(10.5-16.5)	(5.3-18.8)	(10.2-16.8)	(1.84-3.54)	(4.4-7.52)	(1.55-2.93)	(14.3-23.2)	(1.49-3.77)	(0.89-5.24)

## Sheet: Table6
Supplemetary Table6: Genotype comarison between Illumina WGS data and Illumina capture sequencing data
#	Target	size	period	Number-of-copies-ref-seq(hg19)	NA12877						NA12878				NA12879				NA12889				NA12890				NA12891				NA12892
					WGS (30X)		WGS (200X)		Capture		WGS (30X)		Capture		WGS (30X)		Capture		WGS (30X)		Capture		WGS (30X)		Capture		WGS (30X)		Capture		WGS (30X)		Capture
					Genotype	95% HPD interval	Genotype	95% HPD interval	Genotype	95% HPD interval	Genotype	95% HPD interval	Genotype	95% HPD interval	Genotype	95% HPD interval	Genotype	95% HPD interval	Genotype	95% HPD interval	Genotype	95% HPD interval	Genotype	95% HPD interval	Genotype	95% HPD interval	Genotype	95% HPD interval	Genotype	95% HPD interval	Genotype	95% HPD interval	Genotype	95% HPD interval
1	VNTR_1	325	108	3	4.83	(3.4-6.26)	4.48	(3.63-5.33)	5.81	(5.02-6.6)	3.2	(2.12-4.28)	3.93	(3.42-4.44)	3.78	(2.55-5.02)	3.5	(3.01-4)	9.4	(7.28-11.5)	10.3	(9.21-11.3)	4.89	(3.51-6.28)	5.42	(4.74-6.09)	4.83	(3.39-6.28)	5.3	(4.73-5.86)	4.85	(3.46-6.25)	6.18	(5.42-6.95)
2	VNTR_2	287	33	8.7	9.02	(5.71-12.3)	8.31	(6.39-10.2)	8.35	(6.93-9.78)	10.7	(7.07-14.3)	9	(7.73-10.3)	6.92	(4.41-9.42)	8.38	(7.08-9.67)	7.63	(4.93-10.3)	9.54	(8.17-10.9)	7.49	(4.64-10.3)	9.44	(8.03-10.8)	6.43	(3.89-8.97)	8.79	(7.66-9.92)	7.92	(5.2-10.6)	8.19	(6.88-9.49)
3	VNTR_3	475	150	3.2	2.94	(2.06-3.82)	2.93	(2.38-3.49)	3.55	(3.13-3.97)	3.57	(2.6-4.53)	2.75	(2.43-3.06)	3.07	(2.19-3.96)	2.75	(2.4-3.1)	3.39	(2.45-4.33)	3.19	(2.81-3.56)	4.03	(2.86-5.2)	2.59	(2.25-2.92)	3.61	(2.63-4.6)	2.88	(2.57-3.19)	2.66	(1.87-3.45)	2.91	(2.56-3.27)
4	VNTR_4	512	4	129.5	117	(92-142)	120	(104-137)	191	(163-218)	111	(86.7-135)	212	(187-238)	115	(90.4-139)	156	(133-178)	123	(98.3-147)	137	(117-157)	98	(74.9-121)	172	(148-195)	104	(80.6-127)	213	(189-236)	123	(97.3-148)	154	(132-176)
5	VNTR_5	4711	13	357.2	376	(316-437)	345	(307-383)	497	(459-536)	428	(361-494)	447	(418-476)	397	(333-460)	450	(418-481)	338	(285-392)	458	(427-489)	319	(267-371)	421	(391-452)	413	(349-477)	440	(414-466)	342	(288-395)	434	(404-464)
6	VNTR_6	358	61	5.9	6.6	(4.67-8.52)	5.44	(4.33-6.54)	5.31	(4.6-6.01)	3.11	(1.79-4.43)	3.21	(2.75-3.66)	5.2	(3.53-6.86)	5.85	(5.12-6.57)	4.73	(3.27-6.2)	5.38	(4.74-6.02)	5.96	(4.08-7.83)	5.71	(5.02-6.4)	4.53	(3-6.06)	5.17	(4.62-5.72)	3.38	(2.14-4.62)	3.28	(2.79-3.77)
7	VNTR_7	399	44	9.1	7.72	(5.32-10.1)	7.58	(6.09-9.06)	7.15	(6.16-8.14)	6.43	(4.34-8.51)	6.42	(5.62-7.22)	7.29	(5.03-9.54)	7.97	(6.96-8.98)	7.8	(5.53-10.1)	7.77	(6.81-8.73)	8.92	(6.16-11.7)	7.72	(6.73-8.71)	7.11	(4.81-9.42)	6.96	(6.16-7.76)	7.05	(4.82-9.28)	7.85	(6.87-8.82)
8	VNTR_8	502	42	12	10.6	(7.94-13.2)	12.4	(10.6-14.3)	11.5	(10.2-12.8)	12	(9.24-14.8)	12.1	(10.9-13.3)	11.9	(9.06-14.7)	12.6	(11.3-14)	11.1	(8.47-13.7)	11.1	(9.97-12.3)	12.7	(9.66-15.8)	13.5	(12.1-14.9)	12.6	(9.71-15.5)	11.7	(10.6-12.8)	12.4	(9.64-15.2)	11	(9.85-12.2)
9	VNTR_9	2212	52	42	45.8	(38.5-53)	41.4	(37-45.7)	39	(36.1-41.8)	48.3	(40.3-56.2)	34.9	(32.6-37.1)	37.6	(31.4-43.9)	38.1	(35.5-40.8)	42.7	(35.9-49.4)	41.1	(38.3-43.8)	39.6	(32.8-46.3)	36.5	(34-39.1)	41.7	(34.7-48.7)	34.4	(32.3-36.5)	39.2	(32.8-45.6)	38.3	(35.7-41)
10	VNTR_10	1026	93	11	11.4	(8.8-13.9)	11.5	(9.77-13.2)	12.3	(11.1-13.4)	11.3	(8.69-13.9)	11	(10.1-11.9)	11.4	(8.66-14.1)	10.5	(9.52-11.4)	9.72	(7.48-12)	12	(11-13)	11	(8.45-13.5)	10.7	(9.76-11.7)	11.3	(8.76-13.9)	11.5	(10.6-12.4)	11.1	(8.49-13.7)	11.6	(10.6-12.6)
11	VNTR_11	532	53	10	12.6	(9.27-15.9)	12.9	(10.7-15.1)	13.5	(12-14.9)	13.8	(10.2-17.4)	13.5	(12.2-14.7)	12.1	(8.87-15.3)	14.5	(13.1-15.9)	11.7	(8.65-14.7)	11.1	(9.91-12.2)	8.78	(6.05-11.5)	7.67	(6.76-8.57)	11.4	(8.32-14.5)	12.2	(11.1-13.3)	11.3	(8.25-14.3)	11.7	(10.5-13)
12	VNTR_12	422	30	14.1	19.1	(13.8-24.5)	16.5	(13.3-19.6)	17.2	(14.8-19.7)	12.9	(8.97-16.9)	15.4	(13.6-17.3)	16	(11.1-20.9)	14.3	(12.3-16.3)	17.5	(12.5-22.5)	15.9	(13.9-18)	14.5	(9.79-19.3)	13.9	(12-15.8)	14.5	(10.2-18.7)	14.6	(13-16.3)	15.2	(10.7-19.7)	15	(13-16.9)
13	VNTR_13	1996	171	11.6	12.2	(10.5-13.9)	13	(11.8-14.1)	13.9	(13-14.8)	12.1	(10.5-13.8)	15.1	(14.3-15.9)	12.6	(10.9-14.4)	15.2	(14.3-16.1)	11.6	(10-13.1)	15	(14.2-15.9)	11.5	(9.9-13.2)	14	(13.2-14.8)	11.4	(9.79-12.9)	14.6	(13.9-15.4)	9.92	(8.56-11.3)	13.6	(12.8-14.4)
14	VNTR_14	881	89	10	10.7	(8.19-13.1)	9.69	(8.23-11.2)	11.4	(10.2-12.5)	10.4	(7.89-13)	8.79	(8-9.58)	9.62	(7.24-12)	9.82	(8.85-10.8)	10.2	(7.74-12.6)	12.2	(11.1-13.3)	9.77	(7.31-12.2)	9.98	(9.02-10.9)	11.2	(8.63-13.7)	10.6	(9.76-11.4)	11.4	(8.73-14.1)	10.3	(9.3-11.2)
15	VNTR_15	782	20	40.5	37.4	(28.2-46.7)	37.7	(31.9-43.5)	48.4	(43.7-53.1)	36.6	(27.9-45.3)	39.5	(36-43.1)	40.1	(30.2-50.1)	49.5	(44.9-54.1)	40.8	(31.1-50.6)	43.2	(39.3-47.2)	35.5	(25.7-45.2)	36.3	(32.7-39.9)	36.5	(27.7-45.3)	40	(36.7-43.3)	46.8	(36-57.6)	43	(38.9-47)
16	VNTR_16	911	4	234.5	-	-	-	-	-	-	-	-	-	-	-	-	-	-	-	-	-	-	-	-	-	-	-	-	-	-	-	-	-	-
17	VNTR_17	710	158	4.5	4.57	(3.66-5.48)	5.02	(4.41-5.64)	7.11	(6.33-7.89)	5.24	(4.25-6.23)	6.36	(5.72-7.01)	4.61	(3.7-5.52)	7.08	(6.33-7.83)	6.09	(5-7.18)	7.54	(6.78-8.29)	3.3	(2.51-4.09)	4.62	(4.07-5.17)	2.63	(1.97-3.29)	5.13	(4.59-5.66)	4.67	(3.75-5.58)	6.55	(5.84-7.25)
18	VNTR_18	25263	1878	13.6	-	-	-	-	-	-	-	-	-	-	-	-	-	-	-	-	-	-	-	-	-	-	-	-	-	-	-	-	-	-
19	VNTR_19	1892	38	49.8	43.7	(37.1-50.3)	44.9	(40.6-49.2)	53.7	(50-57.3)	39.5	(33.4-45.6)	49.1	(46-52.1)	45	(38.3-51.7)	56.4	(52.9-60)	38.5	(32.8-44.3)	46.2	(43.2-49.3)	42	(35.2-48.8)	51.2	(47.9-54.5)	44.3	(37.5-51)	53	(50-56)	47.3	(40.4-54.2)	52	(48.7-55.4)
20	VNTR_20	296	148	2	1.89	(1.32-2.47)	2.21	(1.81-2.61)	1.64	(1.38-1.9)	2.16	(1.54-2.79)	1.7	(1.46-1.94)	2.47	(1.81-3.12)	1.83	(1.56-2.1)	2.14	(1.55-2.73)	1.64	(1.39-1.88)	2.34	(1.6-3.08)	1.73	(1.47-1.99)	1.9	(1.34-2.46)	1.9	(1.65-2.14)	2.3	(1.64-2.97)	2.1	(1.79-2.4)
21	VNTR_21	1354	8	156.6	151	(125-178)	168	(150-186)	158	(138-178)	163	(135-191)	125	(109-140)	222	(186-257)	175	(155-196)	151	(125-176)	152	(134-169)	140	(114-167)	149	(131-167)	175	(146-205)	132	(117-147)	141	(116-165)	173	(153-192)
22	VNTR_22	721	30	24.2	24.2	(17.8-30.6)	19.2	(15.8-22.6)	22.8	(19.7-25.9)	27	(20.3-33.8)	24	(21.3-26.6)	22.7	(16.4-28.9)	22.5	(19.7-25.3)	25.2	(18.9-31.5)	23.2	(20.5-25.9)	35.1	(26.2-43.9)	24	(21.1-26.9)	23.8	(17.5-30.1)	25.8	(23.2-28.4)	23.6	(17.3-29.9)	22	(19.2-24.8)
23	VNTR_23	625	11	58.8	-	-	-	-	-	-	-	-	-	-	-	-	-	-	-	-	-	-	-	-	-	-	-	-	-	-	-	-	-	-
24	VNTR_24	1082	17	60.9	50.1	(41-59.2)	51.7	(45.7-57.7)	51.8	(44.3-59.2)	57.1	(47.2-67.1)	50.1	(43.5-56.7)	49.5	(40.3-58.8)	56.2	(48.3-64)	65.7	(54.8-76.5)	57.3	(49.7-64.9)	39.7	(31.2-48.3)	45.1	(38.7-51.4)	62.9	(52-73.7)	55.8	(48.9-62.7)	52.9	(43.5-62.3)	46.9	(40.5-53.4)
25	VNTR_25	310	160	1.9	2.03	(1.38-2.67)	2.13	(1.7-2.56)	3.49	(2.9-4.08)	2.01	(1.31-2.72)	3.35	(2.82-3.88)	2.15	(1.47-2.83)	3.4	(2.82-3.98)	2.62	(1.85-3.39)	3.45	(2.9-4.01)	3.17	(2.24-4.1)	4.55	(3.87-5.23)	1.86	(1.23-2.49)	3.71	(3.16-4.26)	2.28	(1.59-2.97)	3.34	(2.79-3.89)
26	VNTR_26	6841	171	40.2	-	-	-	-	-	-	-	-	-	-	-	-	-	-	-	-	-	-	-	-	-	-	-	-	-	-	-	-	-	-
27	VNTR_27	299	28	10.7	10	(7.26-12.8)	9.87	(8.1-11.6)	15.4	(12.6-18.1)	10.2	(7.25-13.1)	14.9	(12.5-17.2)	11.1	(8.07-14.1)	15.6	(13.1-18.2)	12	(8.92-15.1)	15.1	(12.6-17.5)	10.4	(7.37-13.4)	14.5	(12-16.9)	10.1	(7.13-13)	15	(12.7-17.2)	11.4	(8.39-14.5)	12.6	(10.4-14.9)
28	VNTR_28	785	195	4	4.76	(3.74-5.78)	4.19	(3.58-4.8)	3.41	(3.04-3.78)	5.64	(4.47-6.8)	3.95	(3.6-4.29)	5.09	(4.01-6.16)	3.33	(2.99-3.66)	4.41	(3.49-5.34)	3.52	(3.18-3.87)	5.62	(4.36-6.88)	3.51	(3.17-3.86)	5.45	(4.3-6.59)	4.28	(3.94-4.63)	4.6	(3.61-5.58)	3.6	(3.25-3.96)
29	VNTR_29	1761	52	34	28	(24.1-31.9)	28	(25.5-30.4)	44.3	(41.2-47.5)	23.7	(20.2-27.2)	41.6	(39.1-44.2)	28	(24.2-31.8)	44.8	(41.9-47.8)	24.7	(21.3-28)	40.9	(38.3-43.6)	27	(23-31)	37.9	(35.4-40.4)	26.4	(22.6-30.1)	48	(45.3-50.6)	29.1	(25.3-33)	45.4	(42.5-48.4)
30	VNTR_30	139	47	6.8	3.73	(2.13-5.33)	3.3	(2.38-4.23)	3.45	(2.83-4.06)	3.62	(1.93-5.32)	2.88	(2.38-3.39)	3.69	(2.21-5.17)	3.22	(2.66-3.78)	2.52	(1.27-3.77)	3.08	(2.54-3.61)	3.07	(1.61-4.52)	3.08	(2.53-3.64)	3.09	(1.7-4.49)	3.42	(2.9-3.93)	3.06	(1.68-4.43)	3.52	(2.92-4.13)
31	VNTR_31	321	54	5.9	6.12	(4.54-7.71)	6.29	(5.24-7.34)	7.62	(6.51-8.73)	5.88	(4.3-7.46)	6.09	(5.27-6.92)	5.99	(4.42-7.56)	6.96	(5.98-7.95)	5.3	(3.85-6.76)	7.82	(6.77-8.87)	4.91	(3.42-6.41)	6.77	(5.82-7.73)	5.25	(3.76-6.74)	6.78	(5.94-7.62)	6.17	(4.57-7.76)	6.98	(6.01-7.95)
32	VNTR_32	594	15	38.4	26.6	(16.5-36.8)	29.2	(22.4-35.9)	28.4	(18.8-38)	17.2	(8.72-25.6)	9.92	(5.15-14.7)	11.4	(4.59-18.1)	11.7	(6-17.4)	25.3	(16-34.5)	27	(18.5-35.5)	10.9	(3.96-17.9)	10.3	(5.01-15.6)	9.78	(3.2-16.4)	10.4	(5.87-14.9)	11.4	(4.83-18)	8.82	(3.88-13.8)
33	VNTR_33	519	35	14.8	18.3	(14.5-22.2)	19	(16.5-21.5)	27.4	(24-30.8)	20.4	(16.2-24.6)	29.4	(26.1-32.6)	22.9	(18.3-27.5)	34.3	(30.4-38.2)	21.1	(17-25.2)	30.2	(26.7-33.7)	22.5	(18-27)	26.8	(23.6-30)	21.7	(17.2-26.1)	34.7	(31.3-38.2)	19.1	(15.2-23)	30.8	(27.2-34.4)
34	VNTR_34	380	126	3	2.73	(2-3.46)	2.92	(2.42-3.41)	3.35	(2.93-3.77)	3.09	(2.28-3.91)	2.96	(2.62-3.31)	3.29	(2.45-4.14)	3.26	(2.88-3.65)	3.07	(2.29-3.86)	3.35	(2.95-3.74)	3.17	(2.3-4.03)	2.74	(2.39-3.09)	3.11	(2.29-3.94)	3.08	(2.75-3.41)	3.15	(2.33-3.98)	3.37	(2.97-3.77)
35	VNTR_35	1507	32	46.9	44.9	(37.6-52.2)	46.9	(42-51.8)	54.8	(50.7-58.9)	53.4	(44.6-62.2)	52.1	(48.6-55.7)	45.5	(38-53.1)	59.2	(55-63.5)	49.9	(42-57.9)	61.1	(56.9-65.3)	53.3	(44-62.5)	53.9	(50-57.7)	51	(42.6-59.4)	57.2	(53.6-60.7)	49.8	(41.5-58)	56.1	(52.1-60.2)
36	VNTR_36	534	50	10.5	10.9	(8.01-13.9)	10.9	(9.12-12.7)	15.2	(13.3-17.1)	9.99	(7.32-12.7)	15.9	(14.1-17.6)	9.32	(6.95-11.7)	15.2	(13.3-17)	9.86	(7.26-12.5)	15.2	(13.4-17)	11.2	(8.21-14.3)	15.2	(13.4-17)	9.76	(7.13-12.4)	18.9	(17-20.8)	10.5	(7.83-13.2)	16.5	(14.5-18.5)
37	VNTR_37	4474	41	109	98.1	(83.2-113)	98.3	(88.5-108)	97.2	(90.4-104)	62.4	(52.6-72.3)	67.5	(63.2-71.8)	86.8	(73.3-100)	74.3	(69.2-79.3)	97.2	(82.5-112)	91.8	(86-97.6)	82.8	(69.5-96)	81.5	(75.9-87)	72.1	(60.5-83.7)	65.9	(62-69.8)	69	(57.9-80)	60.9	(56.6-65.2)
38	VNTR_38	857	2	464.5	231	(85.4-376)	180	(98.1-262)	191	(117-264)	340	(162-518)	160	(103-217)	219	(64.5-374)	238	(156-319)	211	(69.8-352)	229	(153-305)	199	(54.8-342)	202	(131-272)	288	(117-460)	178	(121-234)	219	(75.5-363)	208	(137-279)
39	VNTR_39	408	51	8	27	(21.8-32.2)	35.5	(31.2-39.9)	25	(22.7-27.2)	22.8	(18.3-27.4)	19.8	(18.2-21.5)	37.6	(30.9-44.3)	37.3	(34.4-40.3)	16.4	(12.8-20)	12.7	(11.4-13.9)	34.7	(28.1-41.3)	25.6	(23.4-27.7)	8.49	(6.07-10.9)	7.01	(6.27-7.75)	35.6	(29.1-42.2)	34.5	(31.6-37.3)
40	VNTR_40	650	54	12	10.7	(8.06-13.4)	12.2	(10.3-14.1)	13.6	(9.38-17.8)	10.7	(7.96-13.4)	12.3	(9.02-15.5)	11.7	(8.68-14.8)	13.1	(9.3-16.9)	11.8	(8.98-14.7)	13	(9.44-16.5)	13.5	(10-17)	11.7	(8.34-15)	13.7	(10.2-17.2)	14.7	(11.2-18.3)	13.1	(9.9-16.3)	11.5	(8.36-14.7)
41	VNTR_41	319	28	11.4	12.9	(9.06-16.8)	12.4	(10-14.8)	12	(10.1-13.9)	7.25	(4.54-9.95)	9.63	(8.09-11.2)	14.7	(10.4-19)	14.9	(12.8-17.1)	11.8	(8.11-15.4)	12.9	(11-14.8)	12	(8.17-15.9)	11.7	(9.9-13.5)	8.06	(5.31-10.8)	9.73	(8.25-11.2)	12	(8.35-15.6)	12.4	(10.6-14.3)
42	VNTR_42	608	202	3	1.2	(0.929-1.48)	1.2	(1.03-1.38)	0.986	(0.713-1.26)	1.43	(1.12-1.74)	1.5	(1.21-1.8)	1.55	(1.23-1.87)	1.43	(1.11-1.76)	1.42	(1.13-1.7)	1.33	(1.03-1.63)	1.35	(1.04-1.67)	1.35	(1.04-1.66)	1.27	(0.972-1.57)	1.33	(1.06-1.59)	1.37	(1.08-1.65)	1.23	(0.944-1.52)
43	VNTR_43	2922	13	200.8	-	-	-	-	-	-	-	-	-	-	-	-	-	-	-	-	-	-	-	-	-	-	-	-	-	-	-	-	-	-
44	VNTR_44	293	144	2	2.4	(1.62-3.18)	1.98	(1.58-2.38)	2.2	(1.89-2.5)	2.15	(1.48-2.83)	2.4	(2.13-2.68)	2.57	(1.79-3.35)	2.24	(1.95-2.53)	1.89	(1.3-2.48)	2.1	(1.83-2.37)	1.99	(1.35-2.64)	2.34	(2.05-2.63)	1.42	(0.9-1.94)	2.16	(1.92-2.4)	1.89	(1.27-2.52)	2.44	(2.14-2.74)
45	VNTR_45	449	28	16.1	22.1	(16.5-27.6)	30.8	(26.5-35.2)	91.1	(74.3-108)	12.5	(8.32-16.6)	29.1	(21.2-37.1)	13.9	(9.38-18.3)	39.5	(29.2-49.7)	25.3	(19.4-31.3)	85.7	(70.4-101)	18	(12.6-23.5)	34.2	(25.1-43.3)	13.6	(9.22-18)	29.2	(21.6-36.7)	12.4	(8.23-16.5)	25.3	(17.4-33.2)
46	VNTR_46	332	33	10.1	15	(10.7-19.4)	11.3	(9.06-13.4)	9.66	(8.2-11.1)	7.98	(5.08-10.9)	6.16	(5.18-7.13)	11	(7.52-14.4)	6.24	(5.18-7.3)	12.5	(9.02-15.9)	9.25	(7.98-10.5)	10.9	(7.27-14.6)	7.76	(6.57-8.95)	8.21	(5.22-11.2)	6.62	(5.67-7.57)	11.7	(8.16-15.3)	8.09	(6.89-9.3)
47	VNTR_47	1368	13	108.9	-	-	-	-	-	-	-	-	-	-	-	-	-	-	-	-	-	-	-	-	-	-	-	-	-	-	-	-	-	-
48	VNTR_48	287	27	10.6	12.5	(9.21-15.7)	10.8	(8.82-12.8)	9.42	(0.0116-18.8)	10.2	(7.2-13.3)	7.62	(1.46-13.8)	9.63	(6.75-12.5)	7.09	(0.197-14)	8.38	(5.79-11)	7.18	(0.592-13.8)	16.1	(12.1-20.2)	8.54	(1.26-15.8)	5.9	(3.57-8.24)	9.96	(2.9-17)	10.3	(7.34-13.4)	7.51	(0.661-14.3)
49	VNTR_49	314	33	9.5	8.29	(5.98-10.6)	9.34	(7.71-11)	10.6	(9.16-12)	9.38	(6.77-12)	13.7	(12.3-15.2)	10.7	(8.01-13.5)	13.5	(12-15)	10.8	(8.12-13.4)	14	(12.5-15.5)	11.7	(8.68-14.7)	11.4	(10-12.7)	12.8	(9.66-15.9)	15	(13.6-16.5)	9.44	(6.95-11.9)	13.4	(11.9-14.9)
50	VNTR_50	665	56	12.1	10	(7.82-12.2)	13.2	(11.4-14.9)	16.5	(13.5-19.6)	12	(9.49-14.4)	21.5	(18.5-24.6)	10.7	(8.29-13.1)	17.3	(14.3-20.2)	12.1	(9.56-14.6)	14.3	(11.7-16.8)	13.9	(11-16.8)	15.7	(13-18.4)	7.64	(5.7-9.58)	22.1	(19.2-25)	12.9	(10.2-15.5)	14	(11.4-16.5)
51	VNTR_51	924	4	231	-	-	-	-	-	-	-	-	-	-	-	-	-	-	-	-	-	-	-	-	-	-	-	-	-	-	-	-	-	-
52	VNTR_52	486	33	14.5	19	(14-24)	18.5	(15.3-21.6)	22.2	(19.3-25.2)	14.4	(10.1-18.7)	10.2	(8.59-11.7)	11.7	(7.81-15.5)	14.4	(12.2-16.5)	30.3	(23.2-37.4)	30.8	(27.3-34.3)	13.1	(8.52-17.7)	13	(11-14.9)	18.5	(13.4-23.6)	16.8	(14.7-18.8)	15.9	(11.4-20.4)	17.1	(14.7-19.5)
53	VNTR_53	4360	20	218.4	94.5	(80.5-108)	85.4	(77.1-93.8)	104	(97.2-112)	139	(120-157)	174	(165-183)	87.6	(74.2-101)	103	(96-109)	136	(117-154)	199	(188-210)	71.7	(60.2-83.1)	92	(86-98)	133	(115-151)	184	(175-194)	108	(93.1-124)	128	(120-136)
54	VNTR_54	707	7	102.3	27.7	(17-38.5)	39.4	(31-47.8)	45.5	(35.4-55.6)	35.8	(23.6-48.1)	37.6	(30-45.1)	35.8	(23.3-48.3)	38.9	(30.5-47.2)	30.5	(19.5-41.4)	43.5	(34.8-52.3)	33.2	(20.9-45.5)	36.8	(28.6-45.1)	60.7	(44.7-76.7)	70	(60.4-79.7)	37.5	(25.2-49.9)	46.8	(37.5-56.2)
55	VNTR_55	1040	83	12.5	11.2	(8.67-13.7)	9.75	(8.32-11.2)	10.1	(8.97-11.2)	12.1	(9.49-14.7)	12.8	(11.6-14)	9.89	(7.54-12.2)	9.67	(8.65-10.7)	12.8	(10.1-15.5)	12.1	(10.9-13.2)	10.7	(8.13-13.2)	8.45	(7.57-9.33)	13.3	(10.5-16.2)	13	(11.9-14.1)	12.3	(9.65-14.9)	14.1	(12.7-15.4)
56	VNTR_56	1304	51	25.1	99.7	(81.7-118)	81.6	(72.2-91)	78.2	(72.1-84.3)	31.5	(24.9-38.2)	28	(25.9-30.1)	51.7	(41.7-61.7)	49.3	(45.5-53.2)	99.7	(82-117)	79.3	(73.7-85)	97.6	(79.6-116)	69.3	(64.1-74.5)	38.8	(31-46.6)	32.3	(30-34.5)	38.2	(30.5-45.8)	32	(29.3-34.6)
57	VNTR_57	544	35	15.6	13.1	(9.99-16.2)	13.2	(11.2-15.2)	13.5	(11.9-15.2)	11.2	(8.24-14.1)	13.5	(12.1-15)	12.3	(9.26-15.4)	14.4	(12.8-16)	18.1	(14.4-21.9)	20.3	(18.3-22.4)	11	(7.92-14)	11.6	(10.2-13)	12.6	(9.43-15.7)	12.1	(10.8-13.3)	15.6	(12.2-18.9)	12.9	(11.4-14.3)
58	VNTR_58	558	279	2	1.94	(1.51-2.36)	1.89	(1.62-2.15)	2.38	(2.14-2.62)	1.86	(1.45-2.28)	2.21	(2.01-2.41)	1.89	(1.48-2.31)	1.97	(1.77-2.17)	1.84	(1.43-2.24)	2.21	(2.01-2.42)	2.12	(1.64-2.59)	1.88	(1.69-2.07)	2.2	(1.72-2.69)	2.08	(1.9-2.26)	2.09	(1.65-2.52)	2.08	(1.88-2.29)
59	VNTR_59	4301	2	2296.5	-	-	-	-	-	-	-	-	-	-	-	-	-	-	-	-	-	-	-	-	-	-	-	-	-	-	-	-	-	-
60	VNTR_60	740	32	23.1	52	(31.1-72.8)	46.3	(33.4-59.2)	36.7	(26.8-46.5)	40.2	(22.1-58.4)	35.1	(26.7-43.6)	40.6	(21.9-59.4)	39.3	(29.3-49.4)	34.6	(18-51.3)	34.3	(25.4-43.2)	39.4	(20.7-58.1)	33.4	(24.4-42.5)	44.6	(26-63.1)	36.2	(28.4-44)	42.6	(24.5-60.8)	34.7	(25.3-44.1)
61	VNTR_61	832	37	22.1	24.6	(18.7-30.6)	21	(17.5-24.6)	20.7	(16.9-24.5)	25.8	(19.4-32.1)	17.2	(14.2-20.2)	24.6	(18.2-31.1)	20.1	(16.5-23.7)	24.5	(18.2-30.7)	21.5	(18-25.1)	18.5	(13.3-23.8)	18.5	(15.2-21.9)	28.5	(21.7-35.2)	20.5	(17.5-23.5)	23.9	(18.1-29.6)	18.9	(15.5-22.2)
62	VNTR_62	755	44	17.5	24.2	(18.8-29.6)	24.8	(21.2-28.5)	28.7	(26.1-31.3)	14.8	(10.8-18.8)	14.7	(13.4-16)	26.8	(20.5-33.1)	28.5	(26-30.9)	20.7	(15.7-25.6)	24.6	(22.5-26.7)	17.7	(13.2-22.3)	16.1	(14.5-17.6)	23.5	(18-29)	24.4	(22.5-26.2)	16.1	(12-20.2)	17.1	(15.5-18.7)
63	VNTR_63	337	67	5	3.97	(2.58-5.36)	3.96	(3.08-4.84)	3.44	(2.91-3.97)	3.67	(2.29-5.05)	3.62	(3.15-4.1)	3.85	(2.48-5.22)	3.78	(3.24-4.32)	4.74	(3.24-6.23)	3.44	(2.96-3.91)	4.04	(2.6-5.49)	3.34	(2.85-3.83)	4.12	(2.72-5.52)	3.92	(3.45-4.39)	4.8	(3.21-6.39)	3.64	(3.13-4.15)
64	VNTR_64	524	30	18.3	18.1	(13.7-22.5)	18.4	(15.5-21.3)	34.1	(27.2-40.9)	17.4	(12.6-22.3)	44.2	(37.3-51.1)	11.8	(8.31-15.2)	29.7	(23.7-35.8)	16	(12-20)	27.8	(22.2-33.5)	17.1	(12.4-21.8)	34.6	(28-41.2)	10.9	(7.45-14.3)	45.5	(39-52)	14.5	(10.8-18.2)	18.8	(14.1-23.4)
65	VNTR_65	1079	19	52.2	-	-	-	-	-	-	-	-	-	-	-	-	-	-	-	-	-	-	-	-	-	-	-	-	-	-	-	-	-	-
66	VNTR_66	1893	57	33.2	37.9	(32.6-43.1)	35.4	(32.1-38.6)	25	(23.1-26.9)	35.2	(30.3-40.2)	24.1	(22.5-25.8)	36.6	(31.5-41.7)	28.5	(26.5-30.5)	32.1	(27.7-36.6)	29.8	(27.9-31.8)	42.4	(36.3-48.5)	26.6	(24.7-28.5)	38.1	(32.6-43.6)	25.4	(23.8-26.9)	36.9	(31.7-42.1)	25.8	(24-27.5)
67	VNTR_67	350	33	10.6	6.3	(4.12-8.47)	5.79	(4.48-7.1)	7.02	(5.62-8.42)	5.86	(3.78-7.93)	5.9	(4.76-7.05)	5.49	(3.33-7.65)	6.48	(5.18-7.79)	9.41	(6.71-12.1)	10.7	(8.98-12.4)	5.2	(3.14-7.27)	5.21	(4.08-6.34)	5.95	(3.82-8.08)	7.16	(5.95-8.37)	7.69	(5.3-10.1)	9.69	(8.06-11.3)
68	VNTR_68	1787	20	85.6	-	-	-	-	-	-	-	-	-	-	-	-	-	-	-	-	-	-	-	-	-	-	-	-	-	-	-	-	-	-
69	VNTR_69	689	28	24.9	32.5	(26.2-38.9)	29.6	(25.9-33.4)	34.7	(30.1-39.2)	28.8	(23-34.6)	34.5	(30.4-38.7)	30.1	(23.7-36.5)	36	(31.4-40.7)	31.2	(25.1-37.3)	33	(28.8-37.3)	38.7	(30.9-46.4)	29.2	(25.4-33)	26.7	(21.2-32.2)	38.6	(34.2-42.9)	26.3	(21-31.6)	33.3	(29-37.5)
70	VNTR_70	1539	33	46.6	47.2	(38.7-55.6)	40.8	(35.8-45.7)	43.2	(39.6-46.8)	46.1	(37.3-54.9)	34.8	(32.2-37.5)	48.5	(39.9-57.2)	42.4	(39-45.7)	48.4	(39.9-56.9)	45.3	(41.9-48.6)	46.7	(37.7-55.8)	38.7	(35.6-41.8)	46.5	(37.9-55.1)	39.7	(37-42.4)	41.5	(33.9-49.1)	34.7	(31.8-37.6)
71	VNTR_71	394	197	2	2.15	(1.58-2.71)	2.02	(1.68-2.37)	1.72	(1.45-1.98)	1.94	(1.41-2.47)	2.12	(1.86-2.38)	2.1	(1.51-2.69)	1.72	(1.47-1.97)	2.32	(1.74-2.9)	1.61	(1.37-1.85)	1.96	(1.37-2.55)	2.19	(1.89-2.49)	2.13	(1.54-2.71)	2	(1.76-2.23)	2.13	(1.56-2.69)	2.08	(1.8-2.36)
72	VNTR_72	492	70	7	6.68	(4.97-8.4)	6.08	(5.02-7.14)	6.53	(5.73-7.33)	6.95	(5.1-8.8)	5.92	(5.29-6.55)	6.03	(4.36-7.7)	5.94	(5.26-6.62)	7.23	(5.43-9.04)	7.38	(6.61-8.16)	6.75	(4.84-8.66)	5.89	(5.21-6.57)	5.74	(4.15-7.33)	6.66	(6.02-7.31)	6.93	(5.19-8.67)	6.75	(6.01-7.49)
73	VNTR_73	2155	34	64.2	82.4	(64.8-100)	70.4	(60.6-80.2)	93.6	(79.1-108)	80.5	(63.5-97.4)	76.1	(66.2-86)	81.8	(63.7-99.9)	63.7	(54.8-72.6)	80.4	(63.2-97.6)	68.4	(59.3-77.5)	66.3	(51.2-81.3)	68.5	(58.6-78.4)	105	(81.7-128)	76.5	(67.5-85.5)	82.8	(65.6-100)	68.7	(59.4-77.9)
74	VNTR_74	3409	81	42.2	27	(23-31)	25.3	(22.8-27.7)	35.6	(33.3-37.9)	25.1	(21.3-29)	30.8	(29.1-32.6)	24.4	(20.8-28.1)	32.4	(30.4-34.4)	25.4	(21.8-29)	34.4	(32.5-36.4)	23.5	(19.8-27.2)	31.9	(29.9-33.8)	20.7	(17.5-23.9)	31.9	(30.2-33.6)	24.2	(20.6-27.9)	31.3	(29.4-33.2)
75	VNTR_75	669	16	41.8	31.3	(23.9-38.8)	32.4	(27.4-37.5)	34.7	(31-38.3)	23.2	(16.8-29.5)	24	(21.5-26.5)	22.7	(16.2-29.1)	24.8	(22-27.6)	40.3	(31.8-48.8)	43.3	(39.6-46.9)	23.3	(16.7-29.8)	22.6	(20-25.3)	31	(23.2-38.7)	33.1	(30.3-35.9)	29.9	(22.6-37.2)	30.5	(27.3-33.6)
76	VNTR_76	2543	28	93.9	116	(97.9-133)	94	(84.3-104)	96.5	(89.3-104)	104	(87.7-121)	70.7	(65.7-75.7)	108	(91.5-125)	88.2	(81.8-94.5)	77.2	(64.4-90.1)	87	(80.9-93.2)	83.1	(68.9-97.4)	90.6	(84-97.1)	102	(85.8-117)	77.8	(72.8-82.8)	92.7	(78-107)	86.7	(80.6-92.9)
77	VNTR_77	779	36	21.7	13.5	(10-16.9)	14.4	(12-16.7)	16	(14.1-17.9)	12.8	(9.33-16.2)	15.7	(14.1-17.3)	13.6	(9.93-17.3)	14.5	(12.8-16.2)	14.9	(11.3-18.4)	16.2	(14.5-17.9)	11.1	(7.77-14.4)	15.9	(14.1-17.7)	13.6	(9.99-17.3)	15.3	(13.8-16.8)	13.9	(10.3-17.6)	16.7	(14.9-18.5)
78	VNTR_78	1447	27	53.8	56.3	(47-65.6)	52.9	(47.2-58.6)	39.7	(36.5-42.9)	53.8	(44.8-62.7)	35.6	(33-38.2)	44.9	(36.8-52.9)	40.2	(37-43.4)	53	(44.4-61.6)	38	(35.1-40.9)	57.8	(47.9-67.7)	37.4	(34.5-40.3)	53.4	(44.4-62.4)	35.1	(32.7-37.5)	46.7	(38.7-54.8)	37.7	(34.8-40.6)
79	VNTR_79	898	29	31.7	29.8	(21.8-37.8)	26.7	(21.9-31.5)	43.1	(34.6-51.6)	40.5	(31-50.1)	31.3	(25.3-37.4)	33.7	(25-42.4)	38.9	(31.6-46.2)	17	(11.8-22.2)	34.3	(27.7-40.9)	26.3	(19-33.6)	34.8	(27.8-41.7)	44	(34-54.1)	36.7	(30.6-42.7)	24.2	(17.7-30.7)	33.6	(26.8-40.3)
80	VNTR_80	1572	44	35.5	44.4	(36.9-51.9)	35.7	(31.7-39.7)	40.2	(36.9-43.4)	34.2	(28.3-40.1)	34.7	(32.3-37.1)	38.7	(32.2-45.1)	39.5	(36.6-42.4)	43.1	(36.2-49.9)	37.7	(35.1-40.4)	54.3	(45.4-63.2)	35.6	(33-38.3)	41.4	(34.3-48.5)	36.3	(33.9-38.6)	43.2	(36.1-50.2)	33.7	(31.2-36.2)
81	VNTR_81	624	155	4	3.73	(2.82-4.64)	4.18	(3.54-4.82)	4.52	(3.7-5.35)	3.72	(2.8-4.64)	5.16	(4.41-5.92)	3.64	(2.71-4.58)	4.04	(3.31-4.78)	3.64	(2.77-4.52)	3.85	(3.16-4.54)	3.11	(2.33-3.89)	4.51	(3.74-5.28)	2.17	(1.52-2.82)	5.01	(4.32-5.7)	2.99	(2.24-3.74)	4.35	(3.61-5.09)
82	VNTR_82	483	134	3.7	4.06	(2.94-5.18)	3.91	(3.21-4.62)	4.62	(3.89-5.36)	4.1	(2.98-5.23)	3.73	(3.18-4.28)	4.54	(3.28-5.8)	4.68	(3.99-5.36)	3.65	(2.63-4.67)	4.7	(4.04-5.36)	2.14	(1.31-2.97)	4.07	(3.45-4.69)	4.83	(3.54-6.13)	3.81	(3.29-4.33)	4.19	(3.08-5.3)	5.06	(4.35-5.77)
83	VNTR_83	497	136	3.7	3.69	(2.84-4.54)	4.04	(3.44-4.63)	5.09	(4.44-5.75)	3.06	(2.29-3.82)	4.98	(4.46-5.5)	3.33	(2.55-4.12)	4.64	(4.12-5.16)	3.65	(2.84-4.45)	4.88	(4.35-5.42)	3.32	(2.48-4.16)	4.76	(4.22-5.31)	4.6	(3.61-5.59)	5.49	(4.98-6)	3.76	(2.92-4.59)	4.62	(4.09-5.15)
84	VNTR_84	923	61	15.2	-	-	-	-	-	-	-	-	-	-	-	-	-	-	-	-	-	-	-	-	-	-	-	-	-	-	-	-	-	-
85	VNTR_85	1238	4	308.5	265	(214-316)	286	(250-322)	433	(390-476)	285	(231-340)	270	(244-295)	274	(221-327)	358	(323-392)	272	(220-325)	326	(296-356)	176	(136-216)	319	(288-351)	272	(218-326)	305	(279-331)	207	(165-250)	319	(289-350)
86	VNTR_86	245	120	2	3.03	(2.12-3.95)	2.52	(2-3.05)	2.7	(2.07-3.33)	2.28	(1.51-3.06)	2.63	(2.12-3.14)	2.22	(1.48-2.96)	2.64	(2.09-3.18)	2.56	(1.78-3.34)	2.18	(1.73-2.63)	2.62	(1.72-3.51)	2.26	(1.79-2.72)	2.48	(1.66-3.3)	2.61	(2.14-3.08)	2.61	(1.78-3.44)	2.97	(2.36-3.58)
87	VNTR_87	685	76	9	6.46	(4.88-8.03)	6.96	(5.89-8.03)	6.07	(5.43-6.7)	7.49	(5.74-9.25)	7.75	(7.1-8.41)	9.62	(7.53-11.7)	8.18	(7.44-8.92)	7.66	(5.96-9.37)	7.69	(7.01-8.36)	8.24	(6.34-10.1)	7.2	(6.52-7.87)	7.36	(5.63-9.1)	6.8	(6.23-7.36)	9.04	(7.12-11)	8.36	(7.63-9.1)
88	VNTR_88	640	18	37.6	-	-	-	-	-	-	-	-	-	-	-	-	-	-	-	-	-	-	-	-	-	-	-	-	-	-	-	-	-	-
89	VNTR_89	2399	52	46.5	-	-	-	-	-	-	-	-	-	-	-	-	-	-	-	-	-	-	-	-	-	-	-	-	-	-	-	-	-	-
90	VNTR_90	991	445	2.3	2.53	(2.1-2.96)	2.66	(2.37-2.95)	3.09	(2.79-3.38)	2.7	(2.25-3.15)	2.91	(2.66-3.15)	2.52	(2.09-2.94)	3.03	(2.76-3.29)	2.64	(2.22-3.05)	3.08	(2.82-3.35)	2.54	(2.07-3)	3	(2.73-3.26)	2.64	(2.19-3.09)	2.83	(2.61-3.05)	2.37	(1.97-2.77)	2.95	(2.69-3.21)
91	VNTR_91	421	28	15.2	8.57	(5.63-11.5)	9.16	(7.23-11.1)	15.2	(11.2-19.1)	14.6	(10.5-18.8)	21.1	(16.9-25.4)	15.5	(11.3-19.7)	25	(20-30.1)	8.56	(5.82-11.3)	14.5	(10.8-18.1)	15.6	(11.3-19.8)	22	(17.4-26.5)	6.17	(3.5-8.85)	16.2	(12.7-19.7)	17.8	(13.5-22.2)	30.6	(25-36.1)
92	VNTR_92	1422	5	282.6	277	(227-328)	266	(234-298)	331	(291-371)	316	(260-372)	297	(263-330)	257	(209-305)	352	(312-392)	270	(219-320)	345	(307-384)	260	(207-313)	286	(251-320)	295	(242-348)	296	(264-328)	288	(236-339)	340	(302-378)
93	VNTR_93	267	132	2	2.13	(1.47-2.8)	2.28	(1.84-2.72)	2.14	(1.76-2.52)	2.09	(1.42-2.76)	2.33	(1.97-2.69)	2.15	(1.51-2.79)	1.99	(1.65-2.32)	2.22	(1.55-2.89)	2.15	(1.8-2.5)	1.81	(1.15-2.47)	2.21	(1.85-2.58)	2.08	(1.42-2.74)	2.11	(1.79-2.42)	2.1	(1.39-2.8)	2.32	(1.93-2.7)
94	VNTR_94	1872	14	136.4	170	(64.3-276)	103	(52.2-154)	146	(33.7-258)	229	(107-350)	98.5	(18.3-179)	164	(57.2-272)	117	(19.5-214)	180	(72.4-287)	88.3	(5.36-171)	171	(60.7-282)	107	(15.4-200)	168	(59.9-277)	104	(27.6-180)	155	(53.3-256)	94.9	(9.48-180)
95	VNTR_95	1414	27	53.6	44.9	(35.5-54.4)	43	(37.1-48.9)	40.3	(36-44.6)	42.5	(33.4-51.6)	29.5	(26.5-32.5)	40.9	(32.5-49.4)	39.4	(35.3-43.4)	45.1	(35.7-54.5)	41.9	(37.9-46)	36	(27.5-44.5)	38.6	(34.8-42.5)	42.3	(33.1-51.5)	31.7	(28.8-34.7)	41.1	(32.1-50.1)	42	(37.8-46.2)
96	VNTR_96	432	62	7	7.1	(4.95-9.25)	6.81	(5.47-8.16)	5.49	(4.6-6.38)	7.64	(5.4-9.89)	7.42	(6.45-8.39)	8.39	(6-10.8)	6.9	(5.92-7.89)	7.55	(5.5-9.6)	6.26	(5.4-7.11)	6.98	(4.96-9)	5.89	(5.03-6.74)	8.79	(6.17-11.4)	6.9	(6.08-7.73)	6.9	(4.91-8.9)	6.45	(5.54-7.36)
97	VNTR_97	276	139	2	2.05	(1.4-2.71)	2.13	(1.71-2.55)	1.85	(1.56-2.13)	2.17	(1.49-2.85)	2.05	(1.78-2.32)	1.82	(1.22-2.42)	1.95	(1.67-2.23)	2.05	(1.39-2.7)	1.85	(1.59-2.11)	1.72	(1.11-2.33)	2.08	(1.79-2.38)	1.77	(1.17-2.38)	2.2	(1.94-2.47)	2.1	(1.44-2.77)	1.99	(1.71-2.28)
98	VNTR_98	869	28	31.2	26.5	(17.6-35.4)	32.2	(25.4-39)	39.2	(30.7-47.8)	34.1	(23.2-45)	32.5	(26-39)	17	(9.82-24.2)	33.5	(26.4-40.6)	25.9	(16.5-35.3)	32.6	(25.9-39.3)	34.6	(23.2-46)	38.5	(30.6-46.4)	38.8	(26.8-50.8)	38.4	(31.8-45)	20.1	(12.3-27.9)	30.4	(23.7-37.1)
99	VNTR_99	1263	37	34.2	34.4	(27.9-40.8)	32.1	(28.1-36.1)	33.1	(30.2-36)	31.5	(25.5-37.5)	29.4	(27.1-31.6)	31.9	(25.8-38)	31.4	(28.9-34)	29.3	(23.9-34.7)	33.7	(31.1-36.3)	32.4	(26.3-38.6)	32.4	(29.8-35)	32.3	(26.1-38.4)	29.2	(27.2-31.2)	29.2	(23.6-34.9)	28.9	(26.5-31.2)
100	VNTR_100	137	11	12.6	-	-	-	-	-	-	-	-	-	-	-	-	-	-	-	-	-	-	-	-	-	-	-	-	-	-	-	-	-	-
101	VNTR_101	513	17	30.2	37.3	(25-49.7)	36.4	(28.6-44.2)	24.3	(19.5-29.1)	25.3	(16-34.5)	24.2	(20-28.3)	33.2	(21.7-44.6)	26.5	(21.7-31.3)	36.6	(25-48.3)	28.3	(23.5-33)	34.5	(22.3-46.7)	26.4	(21.5-31.2)	35.8	(23.9-47.7)	30.7	(26.3-35.2)	27.7	(18.2-37.1)	27.1	(22.2-32)
102	VNTR_102	1218	10	114.4	126	(102-150)	111	(96.4-125)	143	(125-161)	156	(127-185)	111	(97.4-124)	116	(92.6-138)	133	(117-149)	131	(107-155)	146	(130-163)	114	(89.8-138)	122	(107-138)	119	(96.1-141)	119	(106-131)	119	(96.5-142)	155	(137-172)
103	VNTR_103	596	26	23.2	35.2	(29.3-41.1)	34.4	(30.7-38.1)	52.2	(42.1-62.4)	22.5	(17.9-27.1)	43.7	(35.7-51.7)	30	(24.6-35.4)	50.7	(41.3-60)	36.3	(30.3-42.2)	45	(36.4-53.5)	32.7	(26.7-38.6)	48.6	(39.5-57.7)	20.1	(15.6-24.6)	57.2	(48.5-65.9)	24.2	(19.5-29)	24.1	(17.7-30.4)
104	VNTR_104	455	4	110.5	-	-	-	-	-	-	-	-	-	-	-	-	-	-	-	-	-	-	-	-	-	-	-	-	-	-	-	-	-	-
105	VNTR_105	563	25	22.4	39.8	(24.2-55.5)	39.7	(29.1-50.3)	41.2	(30.3-52.2)	47.9	(29.7-66.1)	38.6	(29.6-47.6)	36.5	(21.2-51.9)	36.1	(27-45.2)	35.1	(20.2-50)	33.4	(25-41.7)	35.5	(19.9-51.2)	28.9	(20.6-37.1)	41.1	(24.7-57.4)	35.8	(28.1-43.4)	32.3	(17.9-46.8)	33.1	(24.5-41.6)
106	VNTR_106	610	135	4.5	4.16	(3.21-5.1)	4.19	(3.55-4.83)	3.85	(3.33-4.37)	4.52	(3.47-5.56)	4.67	(4.17-5.16)	4.03	(3.05-5.01)	4.05	(3.55-4.55)	4.67	(3.64-5.7)	4.14	(3.65-4.63)	3.88	(2.86-4.91)	4.63	(4.09-5.16)	5.15	(3.99-6.31)	4.36	(3.92-4.8)	4.58	(3.53-5.63)	4.58	(4.05-5.11)
107	VNTR_107	4107	9	468.8	-	-	-	-	-	-	-	-	-	-	-	-	-	-	-	-	-	-	-	-	-	-	-	-	-	-	-	-	-	-
108	VNTR_108	481	31	7.3	15.8	(12.1-19.5)	14.1	(11.9-16.4)	16.1	(12.6-19.5)	14.7	(11.1-18.2)	14	(11.2-16.7)	15.8	(11.9-19.6)	17.4	(14.1-20.8)	13.6	(10.3-17)	19.9	(16.4-23.4)	11.7	(8.48-15)	14.2	(11.2-17.1)	14.4	(10.8-17.9)	12.8	(10.4-15.3)	13.3	(9.96-16.6)	16.1	(13-19.2)
109	VNTR_109	724	47	15.3	19.6	(15-24.2)	15.5	(12.9-18.1)	16.2	(14.4-18)	21.5	(16.7-26.4)	17.6	(16-19.2)	23.2	(18.2-28.2)	16.3	(14.6-17.9)	21.4	(16.8-26)	21.3	(19.4-23.2)	22	(16.9-27)	13.4	(12-14.8)	23	(17.8-28.2)	16.2	(14.8-17.6)	24.6	(19.5-29.8)	18.3	(16.5-20.1)
110	VNTR_110	1157	46	25	26.8	(21.8-31.7)	25.1	(22.1-28)	24.3	(22.5-26.1)	21.9	(17.6-26.1)	21	(19.6-22.4)	23.9	(19.6-28.2)	23.5	(21.8-25.1)	30.6	(25.4-35.8)	25.2	(23.5-26.9)	25	(20.3-29.7)	21.1	(19.6-22.7)	24	(19.5-28.5)	23.4	(21.9-24.8)	24.9	(20.3-29.4)	21.2	(19.7-22.8)
111	VNTR_111	616	41	14.9	16.3	(11.8-20.7)	17.5	(14.6-20.4)	16.3	(14.3-18.3)	14.1	(10.3-17.9)	13.3	(11.9-14.7)	15.7	(11.5-19.8)	17.1	(15.2-19)	11	(7.9-14.1)	19.8	(17.7-21.8)	11.9	(8.52-15.3)	14.6	(12.9-16.3)	15	(11-19)	13.6	(12.2-15)	14.2	(10.6-17.7)	14.5	(12.8-16.1)
112	VNTR_112	300	50	6	3.09	(1.89-4.29)	3.16	(2.32-3.99)	3.68	(3-4.35)	3.64	(2.18-5.11)	3.77	(3.19-4.35)	2.06	(1.08-3.04)	3.24	(2.68-3.8)	3.75	(2.37-5.12)	4.07	(3.45-4.68)	2.79	(1.56-4.02)	3.07	(2.52-3.62)	2.22	(1.17-3.27)	3.07	(2.61-3.52)	3.09	(1.88-4.29)	3.97	(3.33-4.6)
113	VNTR_113	247	122	2	2.23	(1.52-2.94)	1.9	(1.48-2.32)	2.26	(1.93-2.6)	2.19	(1.49-2.89)	2.03	(1.76-2.3)	1.89	(1.24-2.54)	2.45	(2.11-2.79)	2.35	(1.62-3.07)	2.18	(1.88-2.49)	1.86	(1.15-2.57)	2.11	(1.8-2.42)	2.2	(1.49-2.91)	2.26	(2-2.53)	2.07	(1.4-2.74)	2.26	(1.95-2.57)
114	VNTR_114	988	30	31.4	-	-	-	-	-	-	-	-	-	-	-	-	-	-	-	-	-	-	-	-	-	-	-	-	-	-	-	-	-	-
115	VNTR_115	255	26	9.8	8.93	(5.76-12.1)	10.5	(8.28-12.7)	9.75	(8.34-11.2)	7.69	(4.78-10.6)	8.15	(7.07-9.23)	9.65	(6.12-13.2)	8.19	(7.03-9.35)	9.33	(6.17-12.5)	9.38	(8.17-10.6)	7.22	(4.38-10.1)	8.55	(7.34-9.76)	6.65	(3.92-9.38)	9.54	(8.43-10.6)	7.84	(4.93-10.7)	9.45	(8.17-10.7)
116	VNTR_116	461	229	2	2.35	(1.7-3)	2.11	(1.75-2.47)	2.11	(1.86-2.36)	1.8	(1.31-2.3)	2.02	(1.81-2.22)	2.31	(1.67-2.94)	2.28	(2.03-2.54)	2.33	(1.72-2.94)	2.27	(2.03-2.51)	2.07	(1.49-2.64)	2.43	(2.16-2.69)	2.1	(1.51-2.69)	2.29	(2.07-2.5)	1.74	(1.28-2.2)	2.07	(1.84-2.3)
117	VNTR_117	2536	42	60.7	62.8	(54.1-71.5)	57	(51.8-62.3)	61.3	(57.2-65.3)	49.6	(42.2-57.1)	43.6	(40.9-46.3)	71.8	(61.9-81.7)	60.1	(56.4-63.8)	53.4	(45.7-61)	50.2	(47.1-53.4)	57.6	(49.1-66.1)	57	(53.5-60.5)	65	(56.1-73.8)	57.8	(54.8-60.9)	46.4	(39.2-53.5)	39.8	(37.1-42.5)
118	VNTR_118	323	66	4.9	5.11	(3.45-6.78)	4.7	(3.67-5.74)	4.9	(4.2-5.6)	4.69	(3.06-6.32)	4.88	(4.27-5.49)	4.08	(2.64-5.52)	4.61	(3.98-5.24)	4.4	(2.88-5.93)	5.11	(4.46-5.76)	4.78	(3.22-6.34)	4.9	(4.25-5.56)	5.25	(3.51-7)	5.23	(4.65-5.8)	4.23	(2.79-5.68)	4.49	(3.89-5.1)
119	VNTR_119	577	42	13.8	9.72	(6.69-12.8)	9.48	(7.52-11.4)	11.1	(9.6-12.6)	9.94	(6.7-13.2)	11.1	(9.83-12.4)	10.2	(6.86-13.6)	9.44	(8.21-10.7)	9.4	(6.42-12.4)	9.45	(8.27-10.6)	10.4	(7.17-13.7)	9.76	(8.53-11)	11.3	(7.64-14.9)	12.8	(11.4-14.1)	12.7	(8.94-16.5)	10.8	(9.42-12.1)
120	VNTR_120	112	51	2.2	2.62	(0.784-4.46)	2.99	(1.73-4.24)	3.39	(2.41-4.38)	3.83	(1.51-6.16)	3.49	(2.63-4.36)	3.19	(1.08-5.31)	2.96	(2.12-3.81)	3.31	(1.32-5.31)	3.44	(2.55-4.33)	3.26	(1.05-5.48)	2.99	(2.13-3.85)	3.5	(1.29-5.72)	3.45	(2.65-4.25)	2.57	(0.691-4.45)	3.35	(2.43-4.27)
121	VNTR_121	1016	42	24.2	27.6	(21-34.2)	25.8	(21.9-29.7)	23.3	(21-25.6)	27.5	(20.9-34.1)	24.5	(22.4-26.5)	26.7	(20.2-33.2)	22.8	(20.6-24.9)	28.3	(21.8-34.8)	22.8	(20.8-24.9)	31.4	(23.8-38.9)	25	(22.6-27.3)	21.1	(15.9-26.3)	22.8	(21-24.6)	25.8	(19.9-31.6)	24.4	(22.2-26.7)
122	VNTR_122	885	295	3	3.03	(2.45-3.61)	3.35	(2.95-3.74)	4.05	(3.34-4.76)	3.44	(2.81-4.08)	3.79	(3.21-4.37)	3.41	(2.78-4.04)	3.06	(2.54-3.58)	3.77	(3.14-4.4)	3.42	(2.87-3.97)	4.16	(3.38-4.94)	3.66	(3.06-4.25)	3.35	(2.71-4)	3.5	(3.01-3.99)	3.27	(2.68-3.85)	3.83	(3.21-4.46)
123	VNTR_123	301	23	13.1	8.03	(4.14-11.9)	9.46	(6.78-12.1)	9.42	(3.57-15.3)	12.7	(7.83-17.5)	10.8	(6.19-15.5)	11.3	(6.57-16.1)	11.9	(5.7-18)	12.5	(7.76-17.3)	10.8	(5.36-16.2)	8.6	(4.21-13)	5.95	(2.67-9.22)	15.3	(9.64-21)	9.62	(5.88-13.4)	10.2	(5.88-14.6)	7.78	(3.46-12.1)
124	VNTR_124	454	156	2.9	2.36	(1.77-2.94)	2.76	(2.35-3.16)	2.31	(2.03-2.6)	2.41	(1.82-3.01)	2.38	(2.12-2.64)	2.92	(2.28-3.57)	2.36	(2.09-2.64)	2.27	(1.72-2.81)	2.06	(1.81-2.31)	2.31	(1.7-2.92)	2.43	(2.15-2.71)	2.28	(1.71-2.86)	2.53	(2.27-2.79)	2.28	(1.73-2.82)	2.58	(2.28-2.87)
125	VNTR_125	386	25	15.4	14.6	(10.1-19.2)	10.5	(8.2-12.9)	12.8	(9.81-15.8)	14.8	(10.4-19.2)	12.1	(9.73-14.5)	11.9	(7.94-15.9)	15.3	(12.4-18.3)	12.2	(8.52-15.9)	14.1	(11.4-16.7)	8.98	(5.57-12.4)	13.6	(10.8-16.3)	10.4	(6.77-13.9)	15.3	(12.8-17.8)	12.5	(8.65-16.4)	14.2	(11.4-16.9)
126	VNTR_126	1460	22	65.3	51.7	(40.7-62.8)	56.5	(48.4-64.5)	52.6	(46.2-59)	72.7	(57.6-87.9)	63.4	(57.1-69.8)	45.8	(35.9-55.6)	54.7	(48.4-61)	47	(37.4-56.6)	55.2	(49.1-61.2)	44.1	(34.1-54.1)	58.5	(51.9-65.1)	51.4	(39.9-62.9)	58.3	(52.8-63.8)	69.6	(55-84.1)	59.2	(52.6-65.8)
127	VNTR_127	3875	39	100.1	-	-	-	-	-	-	-	-	-	-	-	-	-	-	-	-	-	-	-	-	-	-	-	-	-	-	-	-	-	-
128	VNTR_128	659	28	24.3	32.6	(25.5-39.7)	22.7	(19.2-26.3)	20.2	(18.1-22.4)	11.1	(7.36-14.9)	11.5	(10.2-12.9)	19.9	(14.7-25.1)	15.2	(13.6-16.9)	30.4	(23.8-37)	21.2	(19.2-23.1)	33.6	(26-41.2)	21	(18.9-23)	19.2	(14-24.4)	16.6	(15.1-18.2)	10.6	(7.04-14.2)	9.39	(8.15-10.6)
129	VNTR_129	624	52	12	14.1	(10.5-17.6)	14.2	(12-16.5)	13.6	(11.9-15.3)	10.3	(7.6-13.1)	12.8	(11.4-14.2)	15	(11.2-18.8)	11.6	(10.2-13)	15.9	(12.1-19.7)	12.8	(11.4-14.3)	15.1	(11.2-19)	12.7	(11.2-14.1)	13.9	(10.2-17.6)	12.8	(11.5-14.1)	15.2	(11.4-19.1)	11.9	(10.5-13.3)
130	VNTR_130	1398	74	19	13.9	(10.6-17.1)	14.8	(12.6-17.1)	14.5	(13.2-15.9)	7.38	(5.23-9.54)	6.44	(5.77-7.1)	14.4	(11-17.8)	14.4	(13.1-15.7)	23.6	(18.8-28.4)	22.3	(20.5-24)	30.2	(23.5-36.9)	22.5	(20.7-24.3)	22.2	(17.6-26.7)	21.2	(19.7-22.7)	7.09	(5.02-9.17)	6.86	(6.11-7.62)
131	VNTR_131	498	38	13.1	8.24	(5.38-11.1)	8.74	(6.93-10.5)	8.88	(7.53-10.2)	12.4	(8.99-15.9)	12.4	(11-13.8)	11.1	(7.81-14.4)	12	(10.5-13.5)	8.37	(5.76-11)	8.97	(7.79-10.2)	8.71	(5.91-11.5)	8.36	(7.18-9.54)	12.7	(9.13-16.3)	12.1	(10.8-13.3)	12.1	(8.54-15.7)	11.3	(9.85-12.7)
132	VNTR_132	497	57	7.3	15.6	(11.6-19.7)	14.2	(11.9-16.6)	13.3	(11.3-15.3)	15.1	(11-19.3)	11.3	(9.84-12.7)	14.7	(10.9-18.6)	12.7	(11-14.5)	13.7	(10.3-17.1)	15.2	(13.3-17.1)	12.3	(9-15.5)	12.3	(10.6-14)	13.8	(10.1-17.4)	13.6	(12-15.1)	9.76	(7.14-12.4)	11.1	(9.58-12.6)
133	VNTR_133	812	54	15	8.37	(6.06-10.7)	10.8	(8.89-12.8)	9.46	(8.36-10.6)	12.3	(9.13-15.5)	15.7	(14.1-17.2)	9.71	(7.02-12.4)	10.6	(9.41-11.8)	8.42	(6.16-10.7)	10.5	(9.39-11.6)	15.9	(11.5-20.2)	12.1	(10.8-13.5)	12.5	(9.23-15.7)	14.5	(13.2-15.8)	13.6	(10.2-17.1)	13.6	(12.2-15)
134	VNTR_134	2432	20	120.9	118	(102-134)	107	(96.9-117)	88.3	(81.7-94.8)	124	(106-141)	79	(73.7-84.2)	117	(101-132)	87.5	(81.4-93.6)	99.8	(85.6-114)	88.6	(82.6-94.6)	88.2	(73.8-103)	73.4	(67.9-78.9)	114	(98-130)	80	(75-84.9)	126	(109-144)	85.3	(79.4-91.2)
135	VNTR_135	308	102	3	2.9	(1.98-3.81)	3.4	(2.73-4.07)	2.91	(2.47-3.35)	2.8	(1.88-3.72)	2.82	(2.46-3.18)	3.55	(2.45-4.64)	3.26	(2.82-3.69)	3.27	(2.32-4.22)	3.08	(2.67-3.5)	3.21	(2.05-4.37)	3.2	(2.75-3.65)	3.13	(2.11-4.15)	2.93	(2.58-3.28)	2.76	(1.88-3.63)	2.89	(2.48-3.29)
136	VNTR_136	945	40	33	-	-	-	-	-	-	-	-	-	-	-	-	-	-	-	-	-	-	-	-	-	-	-	-	-	-	-	-	-	-
137	VNTR_137	1087	44	27.2	26.8	(20.2-33.4)	24.3	(20.3-28.3)	30.7	(26.4-35)	24.3	(18-30.5)	24.3	(21.2-27.4)	21.8	(16.5-27.2)	28.6	(24.9-32.4)	23.4	(17.6-29.2)	26.9	(23.4-30.4)	18.8	(13.8-23.9)	24.7	(21.3-28.1)	23.2	(17.5-28.9)	23.3	(20.5-26.1)	14	(9.85-18.1)	21.1	(18-24.2)
138	VNTR_138	318	135	2.4	2	(1.39-2.62)	2.13	(1.72-2.53)	2.08	(1.65-2.5)	2.29	(1.65-2.93)	2.13	(1.77-2.49)	1.98	(1.39-2.57)	2.65	(2.21-3.1)	1.99	(1.44-2.54)	2.37	(1.96-2.77)	1.94	(1.34-2.54)	2.32	(1.9-2.74)	2.06	(1.42-2.69)	2.31	(1.96-2.67)	1.84	(1.27-2.41)	2.67	(2.22-3.12)
139	VNTR_139	1275	80	15.8	16.7	(13.6-19.7)	16.5	(14.6-18.5)	19.4	(17.9-20.8)	16.9	(13.9-20)	15.9	(14.8-16.9)	19.4	(15.8-22.9)	18.5	(17.1-19.8)	17.7	(14.7-20.8)	18.8	(17.5-20)	16.1	(13.2-19.1)	16.1	(15-17.3)	17	(14-20.1)	18	(16.9-19.1)	16.1	(13.3-19)	16.4	(15.2-17.6)
140	VNTR_140	540	60	9	12.6	(10.1-15.1)	11	(9.55-12.5)	11.1	(9.86-12.2)	9.41	(7.21-11.6)	7.66	(6.88-8.44)	10.3	(7.98-12.6)	12	(10.8-13.2)	7.62	(5.79-9.46)	7.64	(6.79-8.5)	15	(12-17.9)	13.2	(12-14.4)	8.92	(6.78-11.1)	7.88	(7.11-8.64)	9.27	(7.15-11.4)	7.37	(6.54-8.2)
141	VNTR_141	929	40	23.1	24.2	(19.8-28.7)	24.4	(21.5-27.3)	35.8	(33-38.5)	22.5	(18.2-26.8)	24.6	(22.8-26.4)	18.2	(14.4-22)	26.3	(24.2-28.4)	25.9	(21.3-30.4)	38.8	(36.1-41.5)	21.2	(17-25.4)	23.7	(21.9-25.6)	18.7	(14.9-22.5)	22.5	(20.9-24)	20.7	(16.6-24.8)	26.9	(24.9-29)
142	VNTR_142	2881	30	94.3	-	-	-	-	-	-	-	-	-	-	-	-	-	-	-	-	-	-	-	-	-	-	-	-	-	-	-	-	-	-
IlluminaWGS_vs_IlluminaCapture_Correlation					0.963556		0.979998				0.933967				0.976471				0.969721				0.956642				0.954365				0.973346
